# Supplementary material for: Prediction and preliminary validation of oncogene regulation by miRNAs
Source: BMC Mol Biol. 2007 Sep 18;8:79. doi: 10.1186/1471-2199-8-79 (PMC2096627; doi:10.1186/1471-2199-8-79)
Supplement: Additional file 1 — Full list of predicted miRNA/oncogene interactions. [file 1471-2199-8-79-S1.xls]

## Sheet: Sheet1
477	C159944 3'UTR in Homo sapiens pim-1 oncogene, mRNA (cDNA clone MGC:31919 IMAGE:4591723), complete cds.	tacttgaacttgcctcttttacctgctgcttc	hsa-let-7c	uugguauguuggaugauggagu	..((.....((((((((((((.&))))))))))))......))............	-23.9
1251	C159944 3'UTR in Homo sapiens pim-1 oncogene, mRNA (cDNA clone MGC:31919 IMAGE:4591723), complete cds.	gagtgaaatactgtacaggggaataaaagaga	hsa-miR-150	gugaccauguucccaacccucu	(((((.((((((((....((((&)))).......)))))))))))))........	-23.4
476	C159944 3'UTR in Homo sapiens pim-1 oncogene, mRNA (cDNA clone MGC:31919 IMAGE:4591723), complete cds.	atacttgaacttgcctcttttacctgctgctt	hsa-miR-16	gcgguuauaaaugcacgacgau	((((....(((((.(((((((.&.))))))).)))))...))))...........	-24
641	C159944 3'UTR in Homo sapiens pim-1 oncogene, mRNA (cDNA clone MGC:31919 IMAGE:4591723), complete cds.	tttagtaaaactccgagtgaactggtcttcct	hsa-miR-7	uuguuuuagugaucagaaggu	..((((...(((((((((((.&.)))))))))))...)))).............	-24.6
256	C159944 3'UTR in Homo sapiens pim-1 oncogene, mRNA (cDNA clone MGC:31919 IMAGE:4591723), complete cds.	tgctggactctgaaatatcccgggggtggggg	hsa-miR-205	gucugaggccaccuuacuuccu	(((((((((..((((((((((.&))))))))))..........)))))))).)..	-27.7
2500	CC003805 3'UTR in Human B-cell leukemia/lymphoma 2 (bcl-2) proto-oncogene mRNA encoding bcl-2-alpha protein, complete cds.	atgaatatggaatatccaatcctgtgctgcta	hsa-miR-16	gcgguuauaaaugcacgacgau	..(((((.....((((((((((&))))))))))..)))))...............	-23.3
2500	CC003805 3'UTR in Human B-cell leukemia/lymphoma 2 (bcl-2) proto-oncogene mRNA encoding bcl-2-alpha protein, complete cds.	atgaatatggaatatccaatcctgtgctgcta	hsa-miR-195	cgguuauaaagacacgacgau	.(((((....(((((((((((&))))))))))).)))))...............	-26.5
1200	CC003805 3'UTR in Human B-cell leukemia/lymphoma 2 (bcl-2) proto-oncogene mRNA encoding bcl-2-alpha protein, complete cds.	acgacccttcttaagacatgtatcactgtaga	hsa-miR-139	ucugugcacgugacaucu	((((((((.(((((((((&)))))))))..)))))))).............	-27.5
2382	CC003805 3'UTR in Human B-cell leukemia/lymphoma 2 (bcl-2) proto-oncogene mRNA encoding bcl-2-alpha protein, complete cds.	ctgtggtatgaagccagacctccccggcgggc	hsa-miR-370	gguccaagguggggucguccg	((((...((.(((((((((((&))))))))))).)).)))).............	-36.5
1358	CC003876 3'UTR in Human prot-oncogene (BMI-1) mRNA, complete cds.	gtgttcatcagttatttgtgagggtgtttatt	hsa-miR-30e	aggucaguuccuacaaaugu	.((((((((((((((((((.&.)))))))))))......))))))).......	-23.2
1602	CC003876 3'UTR in Human prot-oncogene (BMI-1) mRNA, complete cds.	taaatttgtacagtcccattgtaagtgttgtt	hsa-miR-15a	guguuugguaauacacgacgau	(((((.(((((((((((((((.&))))))))..)))))))..)))))........	-23.9
259	CC004269|3HSA003044 3'UTR in Human cellular oncogene c-fos (complete sequence)	gttagtagcatgttgagccaggcctgggtctg	hsa-miR-127	ucgguucgagucugccuaggcu	((((((((.(...((((((((.&)))))))))))))))))...............	-27.8
805	CC004387|3HSA003162 3'UTR in Human c-myb mRNA, complete cds.	ttctgcaatacatttgaaaacttgtttgggag	hsa-miR-30a-3p	cgacguuuguaggcugacuuuc	.(((((((((((((((((((((&)))))))........)))))))).))))))..	-23.4
1064	CC004387|3HSA003162 3'UTR in Human c-myb mRNA, complete cds.	gaaactgtggttgatagccagtcactgcctta	hsa-let-7f	uugauauguuagaugauggagu	((((((((((((.(((((((((&)))))))))))))).........)))))))..	-23.7
1062	CC004387|3HSA003162 3'UTR in Human c-myb mRNA, complete cds.	cagaaactgtggttgatagccagtcactgcct	hsa-miR-34a	uguuggucgauucugugacggu	(((((((((.....(((((((.&.))))))))))))))))...............	-25.5
1128	CC004387|3HSA003162 3'UTR in Human c-myb mRNA, complete cds.	cttttgagatatgacggtgtacttactgcctt	hsa-miR-98	uuguuauguugaaugauggagu	(((((((((.(((((((((((.&))))))))))))))))))))............	-25.7
37	CC005323|3HSA004098 3'UTR in Human c-erb-B-2 mRNA	tcagggagcagggaaggcctgacttctgctgg	hsa-miR-214	gacggacagacacggacgaca	..(((((.((...(((((((.&.))))))))).)))))................	-24.6
361	CC005323|3HSA004098 3'UTR in Human c-erb-B-2 mRNA	aagaacaaaagcgacccattcagagactgtcc	hsa-miR-132	gcugguaccgacaucugacaau	(((((........(((((((..&..))))))).......)))))...........	-23.26
32	CC005497 3'UTR in Human FGF-5 oncogene encoding fibroblast growth factor-related proteins, complete cds and exon 1.	cacctgatcctcagcgcctgggctcacgggga	hsa-miR-339	acucgaggaccuccugucccu	..(((.((((((..(((((((&)))))))...)))))).)))............	-28.9
483	CC005512 3'UTR in Human fgr proto-oncogene encoded p55-c-fgr protein, complete cds.	cagtggtccaggactggggtctgggcccaggt	hsa-miR-326	gaccuccuucccgggucucc	((((((...(((((((((..&.)))))))))...)))))).............	-34
1796	CC006982 3'UTR in Human c-kit proto-oncogene mRNA	gttagttatagatgtctaggtacttcaggggc	hsa-miR-331	aagauccuauccggguccccg	.((((((.....(((((((((&)))))))))...))))))..............	-28
1916	CC006982 3'UTR in Human c-kit proto-oncogene mRNA	gttagttatagatgtctaggtacttcaggggc	hsa-miR-331	aagauccuauccggguccccg	.((((((.....(((((((((&)))))))))...))))))..............	-28
357	CC006982 3'UTR in Human c-kit proto-oncogene mRNA	cacagttggccttcagaaccatccatagtagt	hsa-miR-370	gguccaagguggggucguccg	((((...((((((((((((..&.)))))).))))))..))))............	-23.4
1366	CC006982 3'UTR in Human c-kit proto-oncogene mRNA	ttccttagaccttccataatgctactgtctca	hsa-let-7c	uugguauguuggaugauggagu	..(((((....(((((((((((&)))))))))))...))))).............	-24.2
648	CC006982 3'UTR in Human c-kit proto-oncogene mRNA	gcctccctagccagcacttgtatatacgcatc	hsa-miR-210	gucggcgacagugugcguguc	((((..(((((((((((((..&.))))))))).))))..))))...........	-24.2
1695	CC006982 3'UTR in Human c-kit proto-oncogene mRNA	ttggggttgtgttgtcacccaagagattgttg	hsa-miR-212	ccggcacugaccucugacaau	(((((((.(((((((((((((&))))))))))........))))))))))....	-24.7
1366	CC006982 3'UTR in Human c-kit proto-oncogene mRNA	ttccttagaccttccataatgctactgtctca	hsa-let-7b	uugguguguuggaugauggagu	((((.(((((((((((((((((&))))))))))).))))))...)))).......	-26.5
254	CC006982 3'UTR in Human c-kit proto-oncogene mRNA	aaaagagagggaggtatggactgggggccaga	hsa-miR-149	ccucacuucugugccucggucu	((((...((((..(((((((((&)))))))))..))))....)))).........	-30.9
29	CC007001 3'UTR in Human Kaposi's sarcoma oncogene fibroblast growth factor mRNA, complete cds.	ggaagcccctgggagggcagtgcgagggtcac	hsa-miR-328	ugccuucccgucucucccgguc	.(((((((((((.((((((((.&.))))))))...))))))))))).........	-39
150	CC007001 3'UTR in Human Kaposi's sarcoma oncogene fibroblast growth factor mRNA, complete cds.	caaattatttatagttctgcgggtgtgttttt	hsa-miR-330	agagacguccggcacacgaaacg	.(((((((((...((((((((..&.)))))))))))))))))..............	-25.7
173	CC007369 3'UTR in Human MET proto-oncogene mRNA, complete cds.	ggtcccacaggccagggaccaatgcgctgcag	hsa-miR-15a	guguuugguaauacacgacgau	(((((((((..(((.(((((..&..))))).))).......))))))))).....	-25.7
114	CC007694|3HSA006469 3'UTR in Human mRNA encoding the c-myc oncogene.	tgaaagatttagccataatgtaaactgcctca	hsa-let-7c	uugguauguuggaugauggagu	(((((((......(((((((((&)))))))))......)))))))..........	-24.5
114	CC007694|3HSA006469 3'UTR in Human mRNA encoding the c-myc oncogene.	tgaaagatttagccataatgtaaactgcctca	hsa-let-7b	uugguguguuggaugauggagu	(((((((......(((((((((&)))))))))......)))))))..........	-24.5
208	CC009127 3'UTR in H.sapiens rel proto-oncogene mRNA.	ataaaaagacaactcagaggccaggcgcaggn	hsa-miR-346	ucuccguccguacgcccgucugu	((((((((((......(((((..&.))))))))).))))))...............	-24
234	CC009127 3'UTR in H.sapiens rel proto-oncogene mRNA.	gcaggngctcacacctgtaatcctagcacttt	hsa-miR-93	gauggacgugcuugucgugaaa	..(((((((....((((((((.&.))))))))....)))))))............	-24.8
235	CC009127 3'UTR in H.sapiens rel proto-oncogene mRNA.	caggngctcacacctgtaatcctagcactttg	hsa-miR-20	auggacgugauauucgugaaau	.(((((((.....(((((((((&))))))))).....)))))))...........	-25.2
235	CC009127 3'UTR in H.sapiens rel proto-oncogene mRNA.	caggngctcacacctgtaatcctagcactttg	hsa-miR-17-5p	ugauggacgugacauucgugaaac	((.(((((((.....(((((((((&))))))))).....))))))))).........	-26.7
988	CC009464|3HSA008239 3'UTR in Human c-sis/platelet-derived growth factor 2 (SIS/PDGF2) mRNA, complete cds.	gtgtactgcacaaggacattgtatgcagggag	hsa-miR-10a	guguuuaagccuagaugucccau	((((((........(((((((..&..))))))).........))))))........	-23.53
1168	CC009464|3HSA008239 3'UTR in Human c-sis/platelet-derived growth factor 2 (SIS/PDGF2) mRNA, complete cds.	gtggccaaataggagggagactgtggtagggg	hsa-miR-326	gaccuccuucccgggucucc	..((((((((((..((((((&)))))))).....))))))))...........	-24.5
643	CC009464|3HSA008239 3'UTR in Human c-sis/platelet-derived growth factor 2 (SIS/PDGF2) mRNA, complete cds.	aagtggctgggtgccctctcaggtgggttaga	hsa-miR-302c*	gucguccauggggguacaauuu	.(((((((((((((..((((((&))))))........)))))))))).)))....	-24.6
43	CC009464|3HSA008239 3'UTR in Human c-sis/platelet-derived growth factor 2 (SIS/PDGF2) mRNA, complete cds.	tatttgctgtattgcccccatggggtccttgg	hsa-miR-108	uuacggggauuuuuaggaaua	..((((((..((((((((((.&.))))))))))...))))))............	-25.2
957	CC009464|3HSA008239 3'UTR in Human c-sis/platelet-derived growth factor 2 (SIS/PDGF2) mRNA, complete cds.	gccacgactgccatgtaaggttgtgcagggtg	hsa-miR-99b	gcguuccagccaagaugcccac	((((((((((....((((((((&))))).))))))))))))).............	-26.5
204	CC009468 3'UTR in Human ski oncogene mRNA	gtcccccaactacagctggagacggggccagc	hsa-miR-149	ccucacuucugugccucggucu	..((((((((..(((((((((.&.))))))))))))))).)).............	-29
862	CC009468 3'UTR in Human ski oncogene mRNA	cgctcccttcattttgggactgaggctgcagc	hsa-miR-25	agucuggcucuguucacguuac	..((((((((((...(((((..&.)))))))))))))))................	-23.1
73	CC009468 3'UTR in Human ski oncogene mRNA	ccggctccgcccctgcagcccacacagcacaa	hsa-miR-210	gucggcgacagugugcguguc	(((((.....((((((((((.&.))))).))))))))))......((....)).	-26.8
205	CC009468 3'UTR in Human ski oncogene mRNA	tcccccaactacagctggagacggggccagct	hsa-miR-193	gacccugaaacauccggucaa	(((((((.....(((((((..&..))))))).))).))))..............	-27.9
234	CC009468 3'UTR in Human ski oncogene mRNA	gctcggcggcctgctggtcctctgcttgctgg	hsa-miR-214	gacggacagacacggacgaca	((((..(((..(((((((((.&.)))))))))...)))..))))..........	-28.8
625	CC009512 3'UTR in Human sno oncogene mRNA for snoA protein, ski-related	attaatataaaaacctgccgggctcagtggct	hsa-miR-221	cuuugggucgucuguuacaucga	.((((((..(((((...((((((&))))))...)))))..))))))..........	-23.8
125	CC009512 3'UTR in Human sno oncogene mRNA for snoA protein, ski-related	aaaattatgtagccagggagtggaggagttag	hsa-miR-149	ccucacuucugugccucggucu	((((((((.....((((((((.&))))))))))))))))................	-26.3
68	CC009555 3'UTR in Human mRNA for spi-1 proto-oncogene	gacacagggaggacgctcccggggcccagagg	hsa-miR-326	gaccuccuucccgggucucc	..((((((((((((((((((&)))))))))))).......)))))).......	-38.91
19	CC010027 3'UTR in Human mRNA for trk-2h oncogene	ggagtggttagccggaatactggggcctgccc	hsa-miR-34a	uguuggucgauucugugacggu	.((((((((((((((.(((((.&.))))))))))))....)))))))........	-27.6
119	CC010027 3'UTR in Human mRNA for trk-2h oncogene	gggaagggacaggtgggggctgggagtagagg	hsa-miR-326	gaccuccuucccgggucucc	.((((((..(((..((((((&))))))..)))..)))))).............	-30.4
51	CC010031 3'UTR in Human mRNA of trk oncogene	tgggaagggacaggtgggggctgggagtagag	hsa-miR-326	gaccuccuucccgggucucc	.((((((..(((..(((((.&)))))..)))..))))))..............	-27.9
52	CC010031 3'UTR in Human mRNA of trk oncogene	gggaagggacaggtgggggctgggagtagagg	hsa-miR-326	gaccuccuucccgggucucc	.((((((..(((..((((((&))))))..)))..)))))).............	-30.4
263	CC010435 3'UTR in Human proto-oncogene Wnt7a mRNA, complete cds.	ggaactctggacccctgggcctcatcacagca	hsa-miR-345	cgggaccugauccucagucgu	.((((((((.......(((((&))))).......))))))))............	-24.94
2493	CC011534 3'UTR in Homo sapiens proto-oncogene (Wnt-5a) mRNA, complete cds.	tttaaaaaacaaacatcgaaaggcttattcca	hsa-miR-122a	uguuugugguaacagugugaggu	((((((((((....(.(((((((&))))))).).....))))))))))........	-23.5
2123	CC011534 3'UTR in Homo sapiens proto-oncogene (Wnt-5a) mRNA, complete cds.	atgatatccacatcagccaactgtggctcttt	hsa-miR-28	gaguuaucugacacucgaggaa	.((((...((((((.((((((.&.))))))))))))...))))............	-23.5
1496	CC011534 3'UTR in Homo sapiens proto-oncogene (Wnt-5a) mRNA, complete cds.	tacagcttactctggggttatctctctgtcta	hsa-miR-184	ugggaauagucaagaggcaggu	(((((.((((..((((((((((&))))))))))..))))...)))))........	-24.5
2079	CC011534 3'UTR in Homo sapiens proto-oncogene (Wnt-5a) mRNA, complete cds.	tttcatatcacctcagccaactgtggctctta	hsa-miR-28	gaguuaucugacacucgaggaa	(((((...((((((.((((((.&.))))))))))))...)))))...........	-26.2
1534	CC011534 3'UTR in Homo sapiens proto-oncogene (Wnt-5a) mRNA, complete cds.	tgttgtccttcactgcagtccagttgggatta	hsa-miR-216	gugucaacggucgacucuaau	((((((..(((((((((((((&)))))))))))))))))).)............	-26.5
1912	CC046167 3'UTR in Human endogenous retrovirus type C oncovirus sequence.	tatcataggccccctcctatattgcggggact	hsa-miR-188	ugggaggugguacguucccuac	.((((((....((((.((((..&..)))))))).....))))))...........	-27
4072	CC046167 3'UTR in Human endogenous retrovirus type C oncovirus sequence.	caaggacaggtggttgaaaacatagtcaggga	hsa-miR-125a	guguccaauuucccagagucccu	.((((((.....(((((((((((&)))))))..........)))))))))).....	-23.1
2173	CC046167 3'UTR in Human endogenous retrovirus type C oncovirus sequence.	accgctgtgaaggtagagggaatcccaacctg	hsa-miR-154	gcuuccguugugccuauuggau	(((((((((...(((.((((((&))))))......))).))))))))).......	-23.2
3332	CC046167 3'UTR in Human endogenous retrovirus type C oncovirus sequence.	agaaaacccaagctagcaacttctgggtccta	hsa-miR-127	ucgguucgagucugccuaggcu	..(((((((....(((((((..&..))))))).........))))))).......	-23.92
2163	CC046167 3'UTR in Human endogenous retrovirus type C oncovirus sequence.	gagcactcccaccgctgtgaaggtagagggaa	hsa-miR-211	uccgcuuccuacuguuucccuu	..(((((((....(((((((((&))))))))))))))))................	-24.2
2288	CC046167 3'UTR in Human endogenous retrovirus type C oncovirus sequence.	cgaagaagacaacaagccctgctccagtcaca	hsa-miR-134	gggagaccaguuggucagugu	((((((......(((((((((&))))))))))).))))................	-24.6
275	CC046167 3'UTR in Human endogenous retrovirus type C oncovirus sequence.	ttttaacccaaactgtggggccctggctgagg	hsa-miR-326	gaccuccuucccgggucucc	(((.....(((((((.((((&)))).....))))))).)))............	-24.6
2314	CC046167 3'UTR in Human endogenous retrovirus type C oncovirus sequence.	gtcacacccggaagctgactggtccacgcacg	hsa-miR-147	cgucuucguaaaggugugug	.(((((((...(((((((((&.))))))))).......)))))))........	-27.6
2315	CC046167 3'UTR in Human endogenous retrovirus type C oncovirus sequence.	tcacacccggaagctgactggtccacgcacgg	hsa-miR-210	gucggcgacagugugcguguc	.((((((((((.(((((((((&))))))))))).))).)))))...........	-30.8
728	CC053728 3'UTR in Human c-jun proto oncogene (JUN), complete cds, clone hCJ-1.	aaaatacaataaactattggaaagtactcccc	hsa-miR-122a	uguuugugguaacagugugaggu	((((..(((((((..(((((((.&..)))))))....)))))))...)))).....	-23.2
942	CC053728 3'UTR in Human c-jun proto oncogene (JUN), complete cds, clone hCJ-1.	gctcccccagcgtatctatatggaattgctta	hsa-miR-196a	gguuguuguacuuugauggau	(((((((((((((((((((((&))))))))))))))).....))))))......	-24.5
322	CC053728 3'UTR in Human c-jun proto oncogene (JUN), complete cds, clone hCJ-1.	tctcattcagtattaaaggggggagggggagg	hsa-miR-326	gaccuccuucccgggucucc	..((((((((((...(((((&))))))))))))))).................	-29.1
324	CC053728 3'UTR in Human c-jun proto oncogene (JUN), complete cds, clone hCJ-1.	tcattcagtattaaaggggggagggggagggg	hsa-miR-326	gaccuccuucccgggucucc	..((((((((((...(((((&)))))..))))))))))...............	-29.8
212	CC053728 3'UTR in Human c-jun proto oncogene (JUN), complete cds, clone hCJ-1.	ggagcggccgcctgcgggctgccccgctttgc	hsa-miR-330	agagacguccggcacacgaaacg	.(.((((((((((...(((((((&)))))))....)))))))))))..........	-30.6
83	CC053743|3HSA014472 3'UTR in Human L-myc protein gene, complete cds.	cctccctttgatgattattggagccccagggg	hsa-miR-326	gaccuccuucccgggucucc	((((((......((((((((&)))))))).)))))).................	-24.9
235	CC053743|3HSA014472 3'UTR in Human L-myc protein gene, complete cds.	tttccctaggaaactcacactcccctaggggg	hsa-miR-331	aagauccuauccggguccccg	..((((((....((((((((.&.))))))))............)))))).....	-25.79
2294	CC060197 3'UTR in Human K-ras oncogene protein mRNA, complete cds.	ctcgctcttgtcacccaggctggaatgcagtg	hsa-miR-92	uguccggcccuguucacguuau	.((((((((......(((((((&)))))))..))))))))...............	-23.4
3137	CC060197 3'UTR in Human K-ras oncogene protein mRNA, complete cds.	agacttgacacagtacctcgtttctacacaga	hsa-miR-147	cgucuucguaaaggugugug	.(((...((((((((((((.&..)))))))))))).....)))..........	-23.5
4946	CC060197 3'UTR in Human K-ras oncogene protein mRNA, complete cds.	tttcaaggtcagaagtaatgactccatacata	hsa-miR-147	cgucuucguaaaggugugug	.((((((((..(((((((((&.))))))))).....)))))))).........	-24.3
2004	CC060197 3'UTR in Human K-ras oncogene protein mRNA, complete cds.	ttgacctaatcactaattttcaggtggtggct	hsa-miR-371	ugugaguuuucuaccgccgug	.((((....((((((((((..&.)))))))))).......))))..........	-24.8
4832	CC060197 3'UTR in Human K-ras oncogene protein mRNA, complete cds.	attgatacacaacaggtgacttggttttaggc	hsa-miR-125a	guguccaauuucccagagucccu	.((((((.....(((((((((..&.))))))))).....))))))...........	-26.6
338	CC073036|3HSA019848 3'UTR in Human c-myc-P64 mRNA, initiating from promoter P0, (HLmyc3.1) partial cds.	cagaggcttggcgggaaaaagaacggagggag	hsa-miR-211	uccgcuuccuacuguuucccuu	.((((((.....((((((((((&)))))))))).......))))))...(....)	-25
1446	CC073036|3HSA019848 3'UTR in Human c-myc-P64 mRNA, initiating from promoter P0, (HLmyc3.1) partial cds.	ctcgcaagactccagcgccttctctccgtcct	hsa-miR-184	ugggaauagucaagaggcaggu	..((((......(((((((((.&.))))))))).)))).................	-23.7
417	CC073036|3HSA019848 3'UTR in Human c-myc-P64 mRNA, initiating from promoter P0, (HLmyc3.1) partial cds.	gctgtagtaattccagcgagaggcagagggag	hsa-miR-211	uccgcuuccuacuguuucccuu	..((((..((.(((((((((((&)))))))))))))))))...............	-26.2
796	CC073109 3'UTR in Homo sapiens proto-oncogene (FRAT1) mRNA, complete cds.	gggttgcgggacagagtagccagtttctgccg	hsa-miR-34a	uguuggucgauucugugacggu	.(((((((((......((((((&)))))).)))))))))................	-23.4
127	CC073109 3'UTR in Homo sapiens proto-oncogene (FRAT1) mRNA, complete cds.	ggaaccgaaaaatcgcgagtgtttcgcgggta	hsa-miR-125b	aguguucaaucccagagucccu	((((((((....(((((((((.&..))).))))))))))))))............	-23.8
127	CC073109 3'UTR in Homo sapiens proto-oncogene (FRAT1) mRNA, complete cds.	ggaaccgaaaaatcgcgagtgtttcgcgggta	hsa-miR-100	guguucaagccuagaugcccaa	(((((((.....((.((((((.&.))))))))...))))))).............	-24.7
1295	CC073109 3'UTR in Homo sapiens proto-oncogene (FRAT1) mRNA, complete cds.	agctttgccattgtgaaccatggtgaagtgct	hsa-miR-15b	acauuugguacuacacgacgau	((((((((((((((...((((.&))))...))))))))))))))...........	-27.6
271	CC073109 3'UTR in Homo sapiens proto-oncogene (FRAT1) mRNA, complete cds.	cccgacctggccgcggagcctgcatttcctcg	hsa-let-7b	uugguguguuggaugauggagu	(((((((.(((((((..(((((&)))))....))))))).)))))))........	-30.8
699	CC095437 3'UTR in Homo sapiens Pim-2h, hUGT2, hUGT1, genes for pim-2 protooncogene homolog, UDP-galactose transporter 1, UDP-galactose transporter 2, complete cds.	atggatggttttttgggggatgggctagggga	hsa-miR-331	aagauccuauccggguccccg	((((((((..((.(((((((.&.))))))).))...))))))))..........	-31.3
0	CC109226 3'UTR in Homo sapiens putative oncogene protein hlc14-06-p mRNA, complete cds.	cttctgcagctggaggaggcccctcaggccgg	hsa-miR-328	ugccuucccgucucucccgguc	.(((((((((......((((((&))))))......))).))))))..........	-26
174	CC112506 3'UTR in Homo sapiens, thyroid hormone receptor, alpha (avian erythroblastic leukemia viral (v-erb-a) oncogene homolog), clone MGC:2353 IMAGE:3501886, mRNA, complete cds.	cttgctttttgctgtgtagttccctctgcctg	hsa-let-7d	ugauacguuggaugauggaga	.(((((((((((.((((((..&.)))))))))...))))))))...........	-24.5
448	CC112506 3'UTR in Homo sapiens, thyroid hormone receptor, alpha (avian erythroblastic leukemia viral (v-erb-a) oncogene homolog), clone MGC:2353 IMAGE:3501886, mRNA, complete cds.	tagagtaggtactccataaaaggtgtgttgaa	hsa-miR-302c*	gucguccauggggguacaauuu	.((((((((((((.((((((((&)))))))).........))))))))))))...	-27.1
6	CC113421 3'UTR in Homo sapiens, RAB5A, member RAS oncogene family, clone MGC:5048 IMAGE:3463669, mRNA, complete cds.	agtttgaactagctggaatagtcttctgcttc	hsa-let-7e	ugauauguuggaggauggagu	.(((.(((..((((((((((.&))))))))))..)))..)))............	-24.1
760	CC113421 3'UTR in Homo sapiens, RAB5A, member RAS oncogene family, clone MGC:5048 IMAGE:3463669, mRNA, complete cds.	cattacacaggttttgttgtttggggtgggga	hsa-miR-125b	aguguucaaucccagagucccu	.(((((((((((((...(((((&))))))))))).........))))))).....	-24.6
766	CC113421 3'UTR in Homo sapiens, RAB5A, member RAS oncogene family, clone MGC:5048 IMAGE:3463669, mRNA, complete cds.	acaggttttgttgtttggggtggggagggggc	hsa-miR-331	aagauccuauccggguccccg	.(((((((((((...((((((&))))))..))))))))))).............	-29.8
359	CC114078 3'UTR in Homo sapiens, v-raf murine sarcoma 3611 viral oncogene homolog 1, clone MGC:2356 IMAGE:3347509, mRNA, complete cds.	ccatgtggattttggggggtcccttttgtgtc	hsa-miR-23a	ccuuuagggaccguuacacua	((((((((((.....((((..&..))))..))))))))))..............	-23.1
105	CC114078 3'UTR in Homo sapiens, v-raf murine sarcoma 3611 viral oncogene homolog 1, clone MGC:2356 IMAGE:3347509, mRNA, complete cds.	cccattccccaccctgggagatgagggggtcc	hsa-miR-328	ugccuucccgucucucccgguc	.((((((....(((((((((..&.)))))))))..))))))..............	-27.5
537	CC114301 3'UTR in Homo sapiens, v-myc avian myelocytomatosis viral related oncogene, neuroblastoma derived, clone MGC:3962 IMAGE:3627330, mRNA, complete cds.	caaatatattgttaatctctgttatgtactgt	hsa-miR-152	gguucaagacaguacgugacu	((((..((((((((((((((.&.))))))))))))))..))))...........	-26
348	CC114301 3'UTR in Homo sapiens, v-myc avian myelocytomatosis viral related oncogene, neuroblastoma derived, clone MGC:3962 IMAGE:3627330, mRNA, complete cds.	agcagatgccacataaggggtttgccatttga	hsa-miR-105	uguccucagacucguaaacu	..(((((((((..(((((((&))))))).)))))))))......((....)).	-23.3
189	CC114301 3'UTR in Homo sapiens, v-myc avian myelocytomatosis viral related oncogene, neuroblastoma derived, clone MGC:3962 IMAGE:3627330, mRNA, complete cds.	tgctgggtggccctgcagcctcctccacctca	hsa-let-7c	uugguauguuggaugauggagu	((((.((((((((.((((((((&))))))..)).)))))))).))))........	-26.7
249	CC115110 3'UTR in Homo sapiens, jun B proto-oncogene, clone MGC:10557 IMAGE:3621911, mRNA, complete cds.	tttgtgtatttaacagggaggggaagaggggg	hsa-miR-211	uccgcuuccuacuguuucccuu	(((.((((((....(((((((.&.))))))).)))))))))..............	-24.9
48	CC115110 3'UTR in Homo sapiens, jun B proto-oncogene, clone MGC:10557 IMAGE:3621911, mRNA, complete cds.	cacgcctcccactggggtccagggagcaggcg	hsa-miR-326	gaccuccuucccgggucucc	((((((..((((..((((..&..))))..))))...))))))...........	-25.8
259	CC115330 3'UTR in Homo sapiens, v-fos FBJ murine osteosarcoma viral oncogene homolog, clone MGC:11074 IMAGE:3688670, mRNA, complete cds.	gttagtagcatgttgagccaggcctgggtctg	hsa-miR-127	ucgguucgagucugccuaggcu	((((((((.(...((((((((.&)))))))))))))))))...............	-27.8
753	CC115726 3'UTR in Homo sapiens neuroblastoma RAS viral (v-ras) oncogene homolog, mRNA (cDNA clone MGC:12238 IMAGE:3826638), complete cds.	taccattgaaggaaagctatatctatttgaga	hsa-miR-373*	ccuuucgcggggguaaaacuca	(((((((...(((((((.(((.&.))))))))))....)))))))..........	-23.7
19	CC115726 3'UTR in Homo sapiens neuroblastoma RAS viral (v-ras) oncogene homolog, mRNA (cDNA clone MGC:12238 IMAGE:3826638), complete cds.	tgtcagaaaagagccactttcaagctgcactg	hsa-miR-130b	uacgggaaaguaguaacgugac	..(((((((((....(((((((&)))))))...)))))).)))............	-24.7
901	CC115726 3'UTR in Homo sapiens neuroblastoma RAS viral (v-ras) oncogene homolog, mRNA (cDNA clone MGC:12238 IMAGE:3826638), complete cds.	taatctccacttttttcataggttactaccta	hsa-let-7i	ucguguuugaugauggagu	..(((((..((((((((..&.))))))))..)))))................	-25.4
683	CC115726 3'UTR in Homo sapiens neuroblastoma RAS viral (v-ras) oncogene homolog, mRNA (cDNA clone MGC:12238 IMAGE:3826638), complete cds.	ttcagtggaatagatgtctcaaaaatccttat	hsa-miR-108	uuacggggauuuuuaggaaua	((((((((.((((((((((((&))))))))))))))))))))..(((....)))	-27.9
359	CC116824 3'UTR in Homo sapiens, v-raf murine sarcoma 3611 viral oncogene homolog 1, clone MGC:4512 IMAGE:2966604, mRNA, complete cds.	ccatgtggattttggggggtcccttttgtgtc	hsa-miR-23a	ccuuuagggaccguuacacua	((((((((((.....((((..&..))))..))))))))))..............	-23.1
64	CC116824 3'UTR in Homo sapiens, v-raf murine sarcoma 3611 viral oncogene homolog 1, clone MGC:4512 IMAGE:2966604, mRNA, complete cds.	caatcaatgttcgtctctgccctgatgctgcc	hsa-miR-103	aguaucgggacauguuacgacga	((((.((((((....(((((((.&.)))))))))))))....))))..........	-25.7
105	CC116824 3'UTR in Homo sapiens, v-raf murine sarcoma 3611 viral oncogene homolog 1, clone MGC:4512 IMAGE:2966604, mRNA, complete cds.	cccattccccaccctgggagatgagggggtcc	hsa-miR-328	ugccuucccgucucucccgguc	.((((((....(((((((((..&.)))))))))..))))))..............	-27.5
290	CC116888 3'UTR in Homo sapiens, v-myb avian myeloblastosis viral oncogene homolog-like 2, clone MGC:15600 IMAGE:3162656, mRNA, complete cds.	gcctcatctcagaccctgcttaggatggggga	hsa-miR-205	gucugaggccaccuuacuuccu	(((((.(((...((((((((((&))))))))))....))).))))).........	-26.2
819	CC119095 3'UTR in Homo sapiens cervical cancer 1 protooncogene protein p40 mRNA, complete cds.	actaattactgcccagcctggggagatcagga	hsa-miR-345	cgggaccugauccucagucgu	..(((((....((((((((..&..)))).)))))))))................	-23.8
715	CC119095 3'UTR in Homo sapiens cervical cancer 1 protooncogene protein p40 mRNA, complete cds.	gccctctgtggatcttcaactctgctgcctcc	hsa-let-7f	uugauauguuagaugauggagu	..(((((((((((((((((((.&.))))))))))).)))......))))).....	-24.3
715	CC119095 3'UTR in Homo sapiens cervical cancer 1 protooncogene protein p40 mRNA, complete cds.	gccctctgtggatcttcaactctgctgcctcc	hsa-let-7a	uugauauguuggaugauggagu	..(((((((((((((((((((.&.)))))))))).))))......))))).....	-26.3
320	CC119095 3'UTR in Homo sapiens cervical cancer 1 protooncogene protein p40 mRNA, complete cds.	agtcagcttttgccccaggtgggaatccttat	hsa-miR-108	uuacggggauuuuuaggaaua	..(((((((((((((((((((&)))))))))))))...))))))..........	-26.4
715	CC119095 3'UTR in Homo sapiens cervical cancer 1 protooncogene protein p40 mRNA, complete cds.	gccctctgtggatcttcaactctgctgcctcc	hsa-let-7c	uugguauguuggaugauggagu	((((...((((((((((((((.&.)))))))))).))))..))))..........	-26.9
182	CC119095 3'UTR in Homo sapiens cervical cancer 1 protooncogene protein p40 mRNA, complete cds.	tagaactgaaacaaaccctcttgctaggggtg	hsa-miR-188	ugggaggugguacguucccuac	(((((((....(((.(((((((&))))))).))))))))))..............	-28.3
83	CC156177 3'UTR in Homo sapiens, Similar to lung carcinoma myc related oncogene 1, clone MGC:20172 IMAGE:4541675, mRNA, complete cds.	cctccctttgatgattattggagccccagggg	hsa-miR-326	gaccuccuucccgggucucc	((((((......((((((((&)))))))).)))))).................	-24.9
235	CC156177 3'UTR in Homo sapiens, Similar to lung carcinoma myc related oncogene 1, clone MGC:20172 IMAGE:4541675, mRNA, complete cds.	tttccctaggaaactcacactcccctaggggg	hsa-miR-331	aagauccuauccggguccccg	..((((((....((((((((.&.))))))))............)))))).....	-25.79
138	CC157720 3'UTR in Homo sapiens, RAB, member of RAS oncogene family-like 2B, clone MGC:10160 IMAGE:3906749, mRNA, complete cds.	ttctaggcccgtgatacagggatgaggtcagc	hsa-miR-193	gacccugaaacauccggucaa	..(((((.....(((((((..&.))))))).)))))..................	-23.9
161	CC157720 3'UTR in Homo sapiens, RAB, member of RAS oncogene family-like 2B, clone MGC:10160 IMAGE:3906749, mRNA, complete cds.	gaggtcagcaccagcaaactctggactggtgg	hsa-miR-324-3p	ggucgucguggaccccgucacc	((((((...(((((...(((((&)))))...)))))...))))))..........	-27.2
144	CC158492 3'UTR in Homo sapiens, related RAS viral (r-ras) oncogene homolog, clone MGC:22906 IMAGE:4073829, mRNA, complete cds.	cctcttctgggctactgccactgtgtgccttc	hsa-miR-124a	accguaaguggcgcacggaauu	.(((...(((((((((((((..&.)))))))))))))......))).........	-30
48	CC158492 3'UTR in Homo sapiens, related RAS viral (r-ras) oncogene homolog, clone MGC:22906 IMAGE:4073829, mRNA, complete cds.	ttcgcaccttgctgtgtgacctgaggccctca	hsa-let-7a	uugauauguuggaugauggagu	..((((..((((((...(((((&)))))....))))))..))))...........	-25.6
696	CC158968 3'UTR in Homo sapiens, Similar to v-ets avian erythroblastosis virus E26 oncogene homolog 1, clone MGC:29755 IMAGE:3946751, mRNA, complete cds.	gcaaagatggacttcagtggggaggggccaaa	hsa-miR-149	ccucacuucugugccucggucu	..((((((((...(((((((..&..)))))))))))))))...............	-24
345	CC158968 3'UTR in Homo sapiens, Similar to v-ets avian erythroblastosis virus E26 oncogene homolog 1, clone MGC:29755 IMAGE:3946751, mRNA, complete cds.	tgggaaaggaaagccaggacttgtggggtggg	hsa-miR-324-5p	ugugguuacgggauccccuacgc	..(((((...(((..((((((..&..))))))..)))..)))))............	-24.8
691	CC158968 3'UTR in Homo sapiens, Similar to v-ets avian erythroblastosis virus E26 oncogene homolog 1, clone MGC:29755 IMAGE:3946751, mRNA, complete cds.	ttgaagcaaagatggacttcagtggggagggg	hsa-miR-205	gucugaggccaccuuacuuccu	.(((((((.(((((..((((((&))))))))))).))))))).............	-26.9
512	CC158968 3'UTR in Homo sapiens, Similar to v-ets avian erythroblastosis virus E26 oncogene homolog 1, clone MGC:29755 IMAGE:3946751, mRNA, complete cds.	gagttgtggacccattagcaagtgacattgtc	hsa-miR-34b	guuagucgauuacugugacgga	..((((((.((((((((((((.&)))))))))))).)))))).............	-27.2
393	CC159364 3'UTR in Homo sapiens, v-raf-1 murine leukemia viral oncogene homolog 1, clone MGC:9026 IMAGE:3904404, mRNA, complete cds.	atcagcttctggaggaatgcatgtcacaggcg	hsa-miR-346	ucuccguccguacgcccgucugu	(((((...((((((...((((((&))))))..))))))...)))))..........	-25.1
485	CC159364 3'UTR in Homo sapiens, v-raf-1 murine leukemia viral oncogene homolog 1, clone MGC:9026 IMAGE:3904404, mRNA, complete cds.	caggactgccgagactctggccgcccgaagga	hsa-miR-205	gucugaggccaccuuacuuccu	.(((((((((......((((((&))))))......))))))))).((....))..	-27.5
21	CC159364 3'UTR in Homo sapiens, v-raf-1 murine leukemia viral oncogene homolog 1, clone MGC:9026 IMAGE:3904404, mRNA, complete cds.	ggctgccaggggaggaggagaagccagcaggc	hsa-miR-370	gguccaagguggggucguccg	(((((.......(((((((((&))))))))).............))))).....	-28.35
1125	CC168193 3'UTR in Homo sapiens lung cancer oncogene 1 mRNA, complete cds.	ggccttataaatataagcagatggtttctggg	hsa-miR-199b	cuugucuaucagauuugugaccc	.((((((((((((.....(((((&)))))))))))))))))...............	-24.7
829	CC168193 3'UTR in Homo sapiens lung cancer oncogene 1 mRNA, complete cds.	cagcactttgagaggctgaggcagggcagatt	hsa-miR-346	ucuccguccguacgcccgucugu	(((((((((((...((((((((.&.)))))))))))))..))))))..........	-33.2
24	CC222722 3'UTR in Homo sapiens c-maf proto-oncogene (MAF) mRNA, complete cds.	caccttgttaaatgctccgtgggggtcccgct	hsa-miR-140	gaugguaucccauuuugguga	((.((((((((.....(((((&)))))...))))))))))..............	-25.6
940	CC224073 3'UTR in Homo sapiens v-jun sarcoma virus 17 oncogene homolog (avian) (JUN) gene, complete cds.	tcctcccccagctatctatatggaattgctta	hsa-miR-196a	gguuguuguacuuugauggau	(((((.(((((((((((((((&))))))))))))))).....))))).......	-23.7
323	CC224073 3'UTR in Homo sapiens v-jun sarcoma virus 17 oncogene homolog (avian) (JUN) gene, complete cds.	tctcattcagtattaaaggggggagggggagg	hsa-miR-326	gaccuccuucccgggucucc	..((((((((((...(((((&))))))))))))))).................	-29.1
325	CC224073 3'UTR in Homo sapiens v-jun sarcoma virus 17 oncogene homolog (avian) (JUN) gene, complete cds.	tcattcagtattaaaggggggagggggagggg	hsa-miR-326	gaccuccuucccgggucucc	..((((((((((...(((((&)))))..))))))))))...............	-29.8
212	CC224073 3'UTR in Homo sapiens v-jun sarcoma virus 17 oncogene homolog (avian) (JUN) gene, complete cds.	ggagcggccgcctgcgggctgccccgctttgc	hsa-miR-330	agagacguccggcacacgaaacg	.(.((((((((((...(((((((&)))))))....)))))))))))..........	-30.6
329	CC224073 3'UTR in Homo sapiens v-jun sarcoma virus 17 oncogene homolog (avian) (JUN) gene, complete cds.	tcagtattaaaggggggagggggagggggtta	hsa-miR-328	ugccuucccgucucucccgguc	..(((((((.(((((((((((.&))))))))))))))))))..............	-33.9
923	CC224673 3'UTR in Homo sapiens v-rel reticuloendotheliosis viral oncogene homolog A, nuclear factor of kappa light polypeptide gene enhancer in B-cells 3, p65 (avian), mRNA (cDNA clone MGC:2272 IMAGE:3139159), complete cds.	cgccccagataccagcccctgtatggcactgg	hsa-miR-152	gguucaagacaguacgugacu	((((...((((...(((((((&)))))))...))))...))))...........	-24.9
1092	CC224673 3'UTR in Homo sapiens v-rel reticuloendotheliosis viral oncogene homolog A, nuclear factor of kappa light polypeptide gene enhancer in B-cells 3, p65 (avian), mRNA (cDNA clone MGC:2272 IMAGE:3139159), complete cds.	ggggtttggtctgggacttccttgctctccct	hsa-miR-185	cuugacggaaagagaggu	(((((.((((.((((((.&..)))))).)))).))))).............	-26.1
487	CC224673 3'UTR in Homo sapiens v-rel reticuloendotheliosis viral oncogene homolog A, nuclear factor of kappa light polypeptide gene enhancer in B-cells 3, p65 (avian), mRNA (cDNA clone MGC:2272 IMAGE:3139159), complete cds.	cagatcagctcctaagggggtgacgcctgccc	hsa-miR-34b	guuagucgauuacugugacgga	.((((((((((((((((((((.&.)))).))))))))........))))))))..	-27.9
143	CC224673 3'UTR in Homo sapiens v-rel reticuloendotheliosis viral oncogene homolog A, nuclear factor of kappa light polypeptide gene enhancer in B-cells 3, p65 (avian), mRNA (cDNA clone MGC:2272 IMAGE:3139159), complete cds.	gcattgctgtgccttcccgcagctcagcttct	hsa-miR-320	aagcgggagaguugggucgaaaa	..(((((((.(((((((((((..&..)))))))))))...))))))).........	-31.2
13	CC225041 3'UTR in Homo sapiens v-rel reticuloendotheliosis viral oncogene homolog B, nuclear factor of kappa light polypeptide gene enhancer in B-cells 3 (avian), mRNA (cDNA clone MGC:39970 IMAGE:5215944), complete cds.	gaggaggggcactgggtggggagggaggtgga	hsa-miR-197	cgacccaccucuuccaccacuu	.((((((((((((((.((((((&)))))).))))))))))))))...........	-42
1624	CC226577 3'UTR in Homo sapiens, guanine nucleotide-releasing factor 2 (specific for crk proto-oncogene), clone MGC:49019 IMAGE:6051007, mRNA, complete cds.	tttgtcctgtagatagagggaggaaagccgtg	hsa-miR-135b	guguauccuuacuuuucgguau	.(((.(((((.(((((((((((&)))))))))))))))).)))............	-25.2
1333	CC226577 3'UTR in Homo sapiens, guanine nucleotide-releasing factor 2 (specific for crk proto-oncogene), clone MGC:49019 IMAGE:6051007, mRNA, complete cds.	cagggcgctgcgggaacccagttgtgctgccc	hsa-miR-15a	guguuugguaauacacgacgau	((.(((((....((((((((..&..))))))))....))))).))..........	-26.5
205	CC226577 3'UTR in Homo sapiens, guanine nucleotide-releasing factor 2 (specific for crk proto-oncogene), clone MGC:49019 IMAGE:6051007, mRNA, complete cds.	tcagggcagccagcaggcaggtcttgttgcca	hsa-miR-34a	uguuggucgauucugugacggu	.((((((((..(((((((((((&)))))).......)))))))))))))......	-27.01
1688	CC226577 3'UTR in Homo sapiens, guanine nucleotide-releasing factor 2 (specific for crk proto-oncogene), clone MGC:49019 IMAGE:6051007, mRNA, complete cds.	accccctcttgcggtggtcttgcggggccagc	hsa-miR-149	ccucacuucugugccucggucu	..(((((....((((((((((.&.))))))))))....)))))............	-28.5
850	CC226577 3'UTR in Homo sapiens, guanine nucleotide-releasing factor 2 (specific for crk proto-oncogene), clone MGC:49019 IMAGE:6051007, mRNA, complete cds.	gctgagctcctgggggagttaattcagagggg	hsa-miR-326	gaccuccuucccgggucucc	(((((((((...((((((((&..))))))))....))))))))).........	-29.9
515	CC226852 3'UTR in Homo sapiens, ets variant gene 6 (TEL oncogene), clone MGC:50884 IMAGE:6014394, mRNA, complete cds.	tggatcaggtctgttcctgttactgttgggtc	hsa-miR-24	gacaaggacgacuugacucggu	(((((((((((..((((((((.&))))))))...)))))))))))..........	-29.4
2192	CC226871 3'UTR in Homo sapiens v-crk sarcoma virus CT10 oncogene homolog (avian)-like, mRNA (cDNA clone MGC:49914 IMAGE:6046673), complete cds.	tagaaacagtgtttgccctttggccagtgacg	hsa-miR-134	gggagaccaguuggucagugu	((((((((....(((((.(((&))).)))))))))))))...............	-29
2958	CC226871 3'UTR in Homo sapiens v-crk sarcoma virus CT10 oncogene homolog (avian)-like, mRNA (cDNA clone MGC:49914 IMAGE:6046673), complete cds.	gcggtacaggagtcagccatgtctgtgctgtg	hsa-miR-15b	acauuugguacuacacgacgau	.((.(((((((.((((((((..&.))))))))..))))))).))...........	-27
2793	CC226871 3'UTR in Homo sapiens v-crk sarcoma virus CT10 oncogene homolog (avian)-like, mRNA (cDNA clone MGC:49914 IMAGE:6046673), complete cds.	cccagagggtgggtgttcataactgctacttg	hsa-let-7i	ucguguuugaugauggagu	..(((((.(((((((((..&.))))))))))))))........((....)).	-23.3
71	CC226871 3'UTR in Homo sapiens v-crk sarcoma virus CT10 oncogene homolog (avian)-like, mRNA (cDNA clone MGC:49914 IMAGE:6046673), complete cds.	ttctctcataggcaagtcacactgcattgccg	hsa-miR-34c	guuagucgauugaugugacgga	.(((((....(((((((((((.&.))))))))))).)))))..............	-23.4
340	CC226871 3'UTR in Homo sapiens v-crk sarcoma virus CT10 oncogene homolog (avian)-like, mRNA (cDNA clone MGC:49914 IMAGE:6046673), complete cds.	gagaaagcttgaggccatggcgagatactgca	hsa-miR-142-3p	agguauuucauccuuugugaugu	.((((((.....(((((((((((&))))))))))).)))))).....((....)).	-23.8
2596	CC226871 3'UTR in Homo sapiens v-crk sarcoma virus CT10 oncogene homolog (avian)-like, mRNA (cDNA clone MGC:49914 IMAGE:6046673), complete cds.	ctgcactccagatgtgtgccaaaactagtaaa	hsa-miR-126*	gcgcaugguuuucauuauuac	((((((((((((.((((((..&.)))))).))))))))))))............	-23.9
748	CC226871 3'UTR in Homo sapiens v-crk sarcoma virus CT10 oncogene homolog (avian)-like, mRNA (cDNA clone MGC:49914 IMAGE:6046673), complete cds.	gtagagacggggtttcatcatgttgaccaggc	hsa-miR-370	gguccaagguggggucguccg	(.((((((((((....(((((&)))))........)))))))))).).......	-25.2
2958	CC226871 3'UTR in Homo sapiens v-crk sarcoma virus CT10 oncogene homolog (avian)-like, mRNA (cDNA clone MGC:49914 IMAGE:6046673), complete cds.	gcggtacaggagtcagccatgtctgtgctgtg	hsa-miR-195	cgguuauaaagacacgacgau	((((.....((((((((((..&.))))))))))..))))...............	-25.6
595	CC226871 3'UTR in Homo sapiens v-crk sarcoma virus CT10 oncogene homolog (avian)-like, mRNA (cDNA clone MGC:49914 IMAGE:6046673), complete cds.	tctcgctgcatcacccaggctggagtgcagtg	hsa-miR-25	agucuggcucuguucacguuac	.((((((((....(((((((((&)))))))))))))))))...............	-26.4
895	CC226871 3'UTR in Homo sapiens v-crk sarcoma virus CT10 oncogene homolog (avian)-like, mRNA (cDNA clone MGC:49914 IMAGE:6046673), complete cds.	gtagcaggttgggtttttatgatagtgcaagg	hsa-miR-92	uguccggcccuguucacguuau	.(((((((((...(((((((..&..)))))))..........)))))))))....	-28.32
595	CC226871 3'UTR in Homo sapiens v-crk sarcoma virus CT10 oncogene homolog (avian)-like, mRNA (cDNA clone MGC:49914 IMAGE:6046673), complete cds.	tctcgctgcatcacccaggctggagtgcagtg	hsa-miR-92	uguccggcccuguucacguuau	.((((((((....(((((((((&)))))))))))))))))...............	-28.8
595	CC226871 3'UTR in Homo sapiens v-crk sarcoma virus CT10 oncogene homolog (avian)-like, mRNA (cDNA clone MGC:49914 IMAGE:6046673), complete cds.	tctcgctgcatcacccaggctggagtgcagtg	hsa-miR-367	agugguaacgauuucacguuaa	(((((...(((((((((((((.&.)))))))))))))...)))))..........	-30.4
407	CC263044 3'UTR in Homo sapiens v-akt murine thymoma viral oncogene homolog 1, mRNA (cDNA clone MGC:8686 IMAGE:2964603), complete cds.	gccctgggcctcagttcaacctggtggcacca	hsa-miR-371	ugugaguuuucuaccgccgug	.(.(((((....(((((((((&..))))))))).......))))))........	-24.1
531	CC263044 3'UTR in Homo sapiens v-akt murine thymoma viral oncogene homolog 1, mRNA (cDNA clone MGC:8686 IMAGE:2964603), complete cds.	gacgtcatcggaggctgggcccctgggatggg	hsa-miR-340	ccgauauuucauugacucugccu	(((((........((((((((((&)))))))))).....)))))..((....))..	-26.92
294	CC263307 3'UTR in Homo sapiens mel transforming oncogene (derived from cell line NK14)- RAB8 homolog, mRNA (cDNA clone MGC:2196 IMAGE:3547214), complete cds.	tcgaccacagccagtgtcaggcctctgcctct	hsa-let-7c	uugguauguuggaugauggagu	(((((..((((((.(((((((.&.)))))))))).)))....)))))........	-25.1
1070	CC263307 3'UTR in Homo sapiens mel transforming oncogene (derived from cell line NK14)- RAB8 homolog, mRNA (cDNA clone MGC:2196 IMAGE:3547214), complete cds.	tgctgtcccatagggactgcgactgggaccag	hsa-miR-140	gaugguaucccauuuugguga	(((((((((((((((((((..&.))))))))........))))))))..)))..	-25.1
280	CC263307 3'UTR in Homo sapiens mel transforming oncogene (derived from cell line NK14)- RAB8 homolog, mRNA (cDNA clone MGC:2196 IMAGE:3547214), complete cds.	tcaaggtgtgaccgtcgaccacagccagtgtc	hsa-miR-141	gguagaaauggucugucacaa	(((((.....(((.((((((.&.)))))).))).....)))))...........	-25.9
956	CC263307 3'UTR in Homo sapiens mel transforming oncogene (derived from cell line NK14)- RAB8 homolog, mRNA (cDNA clone MGC:2196 IMAGE:3547214), complete cds.	tgtacccttggctggacatggccaagacacaa	hsa-miR-187	gccgacguuguguucugugcu	((((((.((((((((((((..&..))))))))....))))))))))........	-26.4
32	CC264064 3'UTR in Homo sapiens RAN, member RAS oncogene family, mRNA (cDNA clone MGC:10588 IMAGE:3830061), complete cds.	gttttataggcagctgtcctgtgatgtcagcg	hsa-miR-345	cgggaccugauccucagucgu	(((((((((.....(((((((&)))))))))).))))))...............	-23.3
94	CC264064 3'UTR in Homo sapiens RAN, member RAS oncogene family, mRNA (cDNA clone MGC:10588 IMAGE:3830061), complete cds.	tagctaagcggaacatgtgcttcatctgtggg	hsa-miR-139	ucugugcacgugacaucu	..((((((((.(((((((&))))))).....))))))))............	-23.5
352	CC264466 3'UTR in Homo sapiens ets variant gene 7 (TEL2 oncogene ), mRNA (cDNA clone MGC:46082 IMAGE:5752352), complete cds.	ctcacctgtgaaatgggctgaggcaggaaatg	hsa-miR-25	agucuggcucuguucacguuac	..(((((((((((((...((((&)))).)))))))))))))..............	-24.4
558	CC264479 3'UTR in Homo sapiens v-maf musculoaponeurotic fibrosarcoma oncogene homolog B (avian), mRNA (cDNA clone MGC:43127 IMAGE:5261053), complete cds.	aggacgctcggcgcccaaatctcatcagtttt	hsa-miR-320	aagcgggagaguugggucgaaaa	..((((((((((..((((((((.&)))))))))))))...)))))...........	-27.1
559	CC264479 3'UTR in Homo sapiens v-maf musculoaponeurotic fibrosarcoma oncogene homolog B (avian), mRNA (cDNA clone MGC:43127 IMAGE:5261053), complete cds.	ggacgctcggcgcccaaatctcatcagtttta	hsa-miR-320	aagcgggagaguugggucgaaaa	..((((((((((..((((((((.&.)))))))))))))...)))))..........	-27.4
147	CC264479 3'UTR in Homo sapiens v-maf musculoaponeurotic fibrosarcoma oncogene homolog B (avian), mRNA (cDNA clone MGC:43127 IMAGE:5261053), complete cds.	ccgcgggcgacgggcgggtgcgcgggcgggca	hsa-miR-346	ucuccguccguacgcccgucugu	..((((((((..(((((((((((&)))))))))))..))))))))..((....)).	-41.3
1344	CC264588 3'UTR in Homo sapiens v-yes-1 Yamaguchi sarcoma viral oncogene homolog 1, mRNA (cDNA clone MGC:57116 IMAGE:5260751), complete cds.	tctcgctctgtcatccaggctggagtgcagtg	hsa-miR-25	agucuggcucuguucacguuac	.((((((((....(((((((((&)))))))))))))))))...............	-26.4
1403	CC264588 3'UTR in Homo sapiens v-yes-1 Yamaguchi sarcoma viral oncogene homolog 1, mRNA (cDNA clone MGC:57116 IMAGE:5260751), complete cds.	gcctcccaggttcacaccattctcctgcctca	hsa-let-7b	uugguguguuggaugauggagu	..((((((..(((.((((((((&)))))))).)))...)))))).((.....)).	-27.8
1344	CC264588 3'UTR in Homo sapiens v-yes-1 Yamaguchi sarcoma viral oncogene homolog 1, mRNA (cDNA clone MGC:57116 IMAGE:5260751), complete cds.	tctcgctctgtcatccaggctggagtgcagtg	hsa-miR-367	agugguaacgauuucacguuaa	(((((...(((((((((((((.&.)))))))))))))...)))))..........	-28.1
1344	CC264588 3'UTR in Homo sapiens v-yes-1 Yamaguchi sarcoma viral oncogene homolog 1, mRNA (cDNA clone MGC:57116 IMAGE:5260751), complete cds.	tctcgctctgtcatccaggctggagtgcagtg	hsa-miR-92	uguccggcccuguucacguuau	.((((((((....(((((((((&)))))))))))))))))...............	-28.8
316	CC264669 3'UTR in Homo sapiens jun D proto-oncogene, mRNA (cDNA clone MGC:59742 IMAGE:6455511), complete cds.	ccctttgtacaccgcgccgcggaagggggctc	hsa-miR-328	ugccuucccgucucucccgguc	.((((((((.......((((..&.))))))))))))...................	-23.21
197	CC264669 3'UTR in Homo sapiens jun D proto-oncogene, mRNA (cDNA clone MGC:59742 IMAGE:6455511), complete cds.	actcgacaagctggaccccctgctcccggggg	hsa-miR-326	gaccuccuucccgggucucc	(((((.......((((((((&)))))))).........)))))..........	-24.49
3125	3HSA015779 'UTRin Human K-ras oncogene protein mRNA,complete cds.	ggtagggtgttaagacttgacacagtacctcg	hsa-let-7b	ugagguaguagguugugugguu	((((((((((.....(((((((&)))))))))))))..)))).............	-18.6
4919	3HSA015779 'UTRin Human K-ras oncogene protein mRNA,complete cds.	atgttaatgccagtcaccagcaggctatttca	hsa-let-7b	ugagguaguagguugugugguu	(..(((.((((..(((((((((&)))))))))..)))))))..)...........	-24.8
4919	3HSA015779 'UTRin Human K-ras oncogene protein mRNA,complete cds.	atgttaatgccagtcaccagcaggctatttca	hsa-let-7c	ugagguaguagguuguaugguu	..(((..((((..(((((((((&)))))))))..)))).....))).........	-21.4
2783	3HSA015779 'UTRin Human K-ras oncogene protein mRNA,complete cds.	ttccactgaaactcttcgatcaagctacttta	hsa-let-7f	ugagguaguagauuguauaguu	((((...(((((.(((((((((&)))))))))..)))))...)))).........	-18.3
2355	3HSA015779 'UTRin Human K-ras oncogene protein mRNA,complete cds.	tcttcccaggttcaagcgattctcgtgcctcg	hsa-let-7i	ugagguaguaguuugugcugu	..((((....((..(((((((&)))))))..))...))))..............	-18.8
4919	3HSA015779 'UTRin Human K-ras oncogene protein mRNA,complete cds.	atgttaatgccagtcaccagcaggctatttca	hsa-let-7i	ugagguaguaguuugugcugu	.((((((.(((.(((((((((&)))))))))..))).))).)))..........	-19.6
2262	gi|16950654:1097-4306Homo sapiens cyclin D1 (PRAD1: parathyroid adenomatosis 1) (CCND1), mRNA	GCCTGCTTTGGCGGGCAGACACGCGGGCGCGA	hsa-miR-187	gccgacguuguguucugugcu	((((.((((((((((((((((&)))))))).))))).)))..))))........	-28.60
63	gi|16950654:1097-4306Homo sapiens cyclin D1 (PRAD1: parathyroid adenomatosis 1) (CCND1), mRNA	CCCCTGACAGTCCCTCCTCTCCGGAGCATTTT	hsa-miR-520b	gggagauuuuccuucgugaaa	(((((......(((((((((.&.)))))))))......)))))...........	-23.00
2610	gi|16950654:1097-4306Homo sapiens cyclin D1 (PRAD1: parathyroid adenomatosis 1) (CCND1), mRNA	TAATCTGTTATGTACTAGTGTTCTGTTTGTTA	hsa-miR-195	cgguuauaaagacacgacgau	.((((((((.((((.((((((&))))))))))))))))))..............	-19.10
62	gi|16950654:1097-4306Homo sapiens cyclin D1 (PRAD1: parathyroid adenomatosis 1) (CCND1), mRNA	TCCCCTGACAGTCCCTCCTCTCCGGAGCATTT	hsa-miR-520f	uugggagauuuuccuucgugaa	..(((((......((((((((.&.))))))))......)))))............	-22.10
3995	gi|34485723:748-5312Homo sapiens v-Ki-ras2 Kirsten rat sarcoma viral oncogene homolog (KRAS), transcript variant b, mRNA	TTTAGTTTAATAGTTTGAAGTGCCTGTTTGGG	hsa-miR-488	aacucucacgguaauagaccc	((((.((((((..((((((((&))))))))))))))))))..............	-24.10
2467	gi|34485723:748-5312Homo sapiens v-Ki-ras2 Kirsten rat sarcoma viral oncogene homolog (KRAS), transcript variant b, mRNA	TTGGCCAGGCTGGTCTCGAACTCCTGACCTCA	hsa-let-7g	ugacauguuugaugauggagu	.(((..((((((.((((((((&)))))).)).))))))....))).........	-23.80
2291	gi|34485723:748-5312Homo sapiens v-Ki-ras2 Kirsten rat sarcoma viral oncogene homolog (KRAS), transcript variant b, mRNA	CTCGCTCTTGTCACCCAGGCTGGAATGCAGTG	hsa-miR-92	guccggcccuguucacguuau	((((((((......(((((((&)))))))..))))))))...............	-23.40
3102	gi|34485723:748-5312Homo sapiens v-Ki-ras2 Kirsten rat sarcoma viral oncogene homolog (KRAS), transcript variant b, mRNA	GATCTTTGGAACACTGTTTAGGTAGGGTGTTA	hsa-miR-29b	uugugacuaaaguuuaccacgau	(((((((..((((((((((((((&)))))))..)))))))))))))).........	-22.20
1926	gi|34485723:748-5312Homo sapiens v-Ki-ras2 Kirsten rat sarcoma viral oncogene homolog (KRAS), transcript variant b, mRNA	ACTGAGTCACATCAGAAATGCCCTACATCTTA	hsa-let-7b	uugguguguuggaugauggagu	(..((((((((((((.((((((&)))))))))))......))).))))..)....	-21.50
2491	gi|34485723:748-5312Homo sapiens v-Ki-ras2 Kirsten rat sarcoma viral oncogene homolog (KRAS), transcript variant b, mRNA	TGACCTCAAGTGATTCACCCACCTTGGCCTCA	hsa-let-7b	uugguguguuggaugauggagu	..((((.(.((((...((((((&))))))..)))).)))))..............	-21.40
1511	gi|34485723:748-5312Homo sapiens v-Ki-ras2 Kirsten rat sarcoma viral oncogene homolog (KRAS), transcript variant b, mRNA	GAAGGTGACTTAGGTTCTAGATAGGTGTCTTT	hsa-miR-525*	cgagauuucccuucgcggaag	((((((((...(((((((((.&.))))))))).)))))))).............	-21.40
1667	gi|34485723:748-5312Homo sapiens v-Ki-ras2 Kirsten rat sarcoma viral oncogene homolog (KRAS), transcript variant b, mRNA	CTTATTTGTCAAGCTCAGCACAATCTGTAAAT	hsa-miR-452	cagagucaaaggagacguuugu	..(((((.....(((((((((.&))))))))).....))))).............	-21.30
3727	gi|34485723:748-5312Homo sapiens v-Ki-ras2 Kirsten rat sarcoma viral oncogene homolog (KRAS), transcript variant b, mRNA	GGGATTTTTTTTTAGACAGCAAAAACTATCTG	hsa-miR-196a	gguuguuguacuuugauggau	..(((((((..((((((((((&)))))))))).)))))))..............	-20.40
3121	gi|34485723:748-5312Homo sapiens v-Ki-ras2 Kirsten rat sarcoma viral oncogene homolog (KRAS), transcript variant b, mRNA	AGGTAGGGTGTTAAGACTTACACAGTACCTCG	hsa-let-7b	uugguguguuggaugauggagu	((((((((((.....(((((((&))))))))))))).))))..............	-20.00
3627	gi|34485723:748-5312Homo sapiens v-Ki-ras2 Kirsten rat sarcoma viral oncogene homolog (KRAS), transcript variant b, mRNA	TGTTAAGTTACAGTTTGCACAAGTTCATCTCA	hsa-let-7i	ugucguguuugaugauggagu	(((((((((..(.(.((((((&))))))))..)))))....)))).........	-19.50
3070	gi|34485723:748-5312Homo sapiens v-Ki-ras2 Kirsten rat sarcoma viral oncogene homolog (KRAS), transcript variant b, mRNA	CTATGATTTCTGAATTGCTATGTGAAACTACA	hsa-miR-140	gaugguaucccauuuugguga	(((((((...((((((((((.&.)))))))))))))))))..............	-19.40
2089	gi|34485723:748-5312Homo sapiens v-Ki-ras2 Kirsten rat sarcoma viral oncogene homolog (KRAS), transcript variant b, mRNA	AACCTGGTATGAATAGACAGAACCCTATCCAG	hsa-miR-432*	ucuguaccuccucgguagguc	(((((........((((((((&)))))))).....)))))..............	-19.22
104	gi|34485723:748-5312Homo sapiens v-Ki-ras2 Kirsten rat sarcoma viral oncogene homolog (KRAS), transcript variant b, mRNA	CTGCTCCATGCAGACTGTTAGCTTTTACCTTA	hsa-let-7i	ugucguguuugaugauggagu	.(((.((.((((.((((((((&)))))))).))))....)))))..........	-19.20
3154	gi|34485723:748-5312Homo sapiens v-Ki-ras2 Kirsten rat sarcoma viral oncogene homolog (KRAS), transcript variant b, mRNA	TTCTACACAGAGAAAGAAATGGCCATACTTCA	hsa-let-7b	uugguguguuggaugauggagu	..((((((((((...(((((((&))))))).))............))))))))..	-19.20
613	gi|35631:1035-4244Human PRAD1 mRNA for cyclin	TCCGTAGGTAGATGTGTAACCTCTTCACCTTA	hsa-let-7e	ugauauguuggaggauggagu	..(((((((((((((((((((&)))))).)))))))))))))............	-25.70
1935	gi|35631:1035-4244Human PRAD1 mRNA for cyclin	ACAGGCCGCAGCTCCATTTTCTTATTGCGCTG	hsa-miR-130b	uacgggaaaguaguaacgugac	..((((((((.(((((((((((&)))))))))))))))...))))..........	-23.70
63	gi|35631:1035-4244Human PRAD1 mRNA for cyclin	CCACTGACAGTCCCTCCTCTCCGGAGCATTTT	hsa-miR-520a	ugucagguuucccuucgugaaa	(((((((.....(((((((((.&.))))))))).........)))))))......	-23.04
63	gi|35631:1035-4244Human PRAD1 mRNA for cyclin	CCACTGACAGTCCCTCCTCTCCGGAGCATTTT	hsa-miR-520b	gggagauuuuccuucgugaaa	(((((......(((((((((.&.)))))))))......)))))...........	-23.00
63	gi|35631:1035-4244Human PRAD1 mRNA for cyclin	CCACTGACAGTCCCTCCTCTCCGGAGCATTTT	hsa-miR-520e	gggaguuuuuccuucgugaaa	(((((......(((((((((.&.)))))))))......)))))...........	-23.00
63	gi|35631:1035-4244Human PRAD1 mRNA for cyclin	CCACTGACAGTCCCTCCTCTCCGGAGCATTTT	hsa-miR-520c	uugggagauuuuccuucgugaaa	..(((((......(((((((((.&.)))))))))......)))))...........	-23.00
62	gi|35631:1035-4244Human PRAD1 mRNA for cyclin	TCCACTGACAGTCCCTCCTCTCCGGAGCATTT	hsa-miR-520f	uugggagauuuuccuucgugaa	..(((((......((((((((.&.))))))))......)))))............	-22.10
1816	gi|35631:1035-4244Human PRAD1 mRNA for cyclin	ATTTAGGAAGTGTTGAAGGGAGGTGGCAAGAG	hsa-miR-526b	uugucuuucacgaagggaguucuc	..(((((((((((.....((((((&))))))............)))))))))))...	-22.03
1516	gi|35631:1035-4244Human PRAD1 mRNA for cyclin	ACACACACAAACCTTCTGCCTTTGATGTTACA	hsa-miR-489	cgacggcauauacacuacaguga	.(((((.......(((((((((.&.)))))))))..)))))...............	-21.80
63	gi|35631:1035-4244Human PRAD1 mRNA for cyclin	CCACTGACAGTCCCTCCTCTCCGGAGCATTTT	hsa-miR-526b*	cggagauuuuccuucgugaaa	.(((((.....(((((((((.&.)))))))))..)))))...............	-20.70
1516	gi|35631:1035-4244Human PRAD1 mRNA for cyclin	ACACACACAAACCTTCTGCCTTTGATGTTACA	hsa-miR-134	gggagaccaguuggucagugu	(((((((........((((((&))))))........)))))))...........	-20.09
1041	gi|35631:1035-4244Human PRAD1 mRNA for cyclin	ATAGCGCTGTTTTTGTTGTGTGTGCAGGGAGG	hsa-miR-150	gugaccauguucccaacccucu	((((((((((......((((((&)))))))))))............)))))....	-20.00
2101	gi|35631:1035-4244Human PRAD1 mRNA for cyclin	TTCTCTTAGAACATTGTATTACAGATGCCTTT	hsa-miR-18b	auugacgugaucuacguggaau	..((((((((((((((.((((.&))))))))))..))))))))............	-19.70
2381	gi|35631:1035-4244Human PRAD1 mRNA for cyclin	CTCTTCCCTGCGCCTGTGATGCTGGGCACTTC	hsa-miR-519e	ugugagauuuuccuccgugaaa	.(((.(((.....((((((((.&.)))))))).......))))))..........	-19.70
585	gi|35631:1035-4244Human PRAD1 mRNA for cyclin	CTTTATAAGTCATTGTATGTTATTATATTCCG	hsa-miR-122a	uguuugugguaacagugugaggu	(((((..((((((((((((((((&))))))))).......))))))))))))....	-19.61
1338	gi|35631:1035-4244Human PRAD1 mRNA for cyclin	GGTTTTTAAGGGTTATCTTAGATGTTTCACAC	hsa-miR-203	gaucaccaggauuuguaaagug	..((.(((((((((((((((((&..))))))))))))))...)))))........	-19.40
2610	gi|35631:1035-4244Human PRAD1 mRNA for cyclin	TAATCTGTTATGTACTAGTGTTCTGTTTGTTA	hsa-miR-195	cgguuauaaagacacgacgau	.((((((((.((((.((((((&))))))))))))))))))..............	-19.10
527	gi|37092:2017-2745Human mRNA for transforming growth factor-beta (TGF-beta)	GGGGTGCTCACGCCTGTAATCCTAGCACTTTT	hsa-miR-20a	gauggacgugauauucgugaaau	(.(((((((.....((((((((.&.)))))))).....))))))))..........	-24.00
292	gi|37092:2017-2745Human mRNA for transforming growth factor-beta (TGF-beta)	ACTGTAGTTAGATCTATTTATTGAGCACCTTG	hsa-miR-18b	auugacgugaucuacguggaau	..((((((((((((((((((((&))))))))...........)))))).))))))	-23.30
548	gi|37092:2017-2745Human mRNA for transforming growth factor-beta (TGF-beta)	CTAGCACTTTTGGGAGGCAGAGATGGGAGGAT	hsa-miR-502	aucgugggucuaucguuccua	((((((((((((((.((((((&))))))))))))...........)))))))).	-22.00
1226	gi|41327709:478-2245Homo sapiens v-crk sarcoma virus CT10 oncogene homolog (avian) (CRK), transcript variant I, mRNA	AATGGGATCCAGCAGGGCCATTTCTCCAGAGG	hsa-miR-518c*	gucuuucacgaagggaggucucu	(((.(((.((.((((((((((((&))))))))))))..))))).))).........	-27.70
	gi|41327709:478-2245Homo sapiens v-crk sarcoma virus CT10 oncogene homolog (avian) (CRK), transcript variant I, mRNA	AGAACCAGTTTCCAGATCCAGGCAGGGTAGTG	hsa-miR-25	agucuggcucuguucacguuac	.((((((.(((((((.((((((&))))))))))))).))))))............	-27.40
0	gi|41327709:478-2245Homo sapiens v-crk sarcoma virus CT10 oncogene homolog (avian) (CRK), transcript variant I, mRNA	AGAACCAGTTTCCAGATCCAGGCAGGGTAGTG	hsa-miR-25	agucuggcucuguucacguuac	.((((((.(((((((.((((((&))))))))))))).))))))............	-27.40
182	gi|47117697:758-1061Homo sapiens v-Ha-ras Harvey rat sarcoma viral oncogene homolog (HRAS), transcript variant 1, mRNA	CATCCCAAATGCCACCGGAACCCCAGCCCTTA	hsa-let-7b	uugguguguuggaugauggagu	..(((((.((((.....(((((&))))).....)))).).))))...........	-19.40
40	gi|49472825:2180-2625Homo sapiens cyclin L1 (CCNL1), mRNA	CCTATCTACAGTGTGATGTATGGACTCAATCA	hsa-miR-509	agaugggugucugcaugguuagu	.((((((((((.(((((((((((&)))))))..........)))))))))))))).	-25.20
270	gi|49472825:2180-2625Homo sapiens cyclin L1 (CCNL1), mRNA	CTGGAGCGTGAATTCTGTAAAAATGTATCTTA	hsa-miR-18a	auagacgugaucuacguggaau	..((((((....((((((((((&))))))))))...)))))).............	-19.60
1342	gi|51702529:1853-4685Homo sapiens v-yes-1 Yamaguchi sarcoma viral oncogene homolog 1 (YES1), mRNA	TCTCGCTCTGTCGCCCAGGCTGGAGTGCAGTG	hsa-miR-367	agugguaacgauuucacguuaa	(((((...(((((((((((((.&.)))))))))))))...)))))..........	-30.00
1802	gi|51702529:1853-4685Homo sapiens v-yes-1 Yamaguchi sarcoma viral oncogene homolog 1 (YES1), mRNA	CAAAATACAGATTTGAATAGCAGCATTAGTGG	hsa-miR-324-3p	ggucgucguggaccccgucacc	.(((((((((......((((((&))))))))))))))).................	-23.00
99	gi|6006027:823-1963Homo sapiens neuroblastoma RAS viral (v-ras) oncogene homolog (NRAS), mRNA	TTCAGTCTCACAGAGAAGCTCCTGCTACTTCC	hsa-let-7i	ugucguguuugaugauggagu	.(((((((((((((((((((.&.)))))))))).......))))))...)))..	-22.51
816	gi|6006027:823-1963Homo sapiens neuroblastoma RAS viral (v-ras) oncogene homolog (NRAS), mRNA	GTATGAAATTGGTTTTCCAGAGGCCTGTTTTG	hsa-miR-518d	cgagguuucccuucgcgaaac	.(((((((((....(((((((&)))))))..)))))))))..............	-21.90
667	gi|6006027:823-1963Homo sapiens neuroblastoma RAS viral (v-ras) oncogene homolog (NRAS), mRNA	AGTGGTTTGTAGACTCCTTTATAATATTTCAG	hsa-miR-203	gaucaccaggauuuguaaagug	..(((((((((.(((((((((.&.)))))))))....))).........))))))	-20.30
224	gi|8400737:1433-2629Homo sapiens tumor protein p53 (Li-Fraumeni syndrome) (TP53), mRNA	TTAAGGTTTTTACTGTGAGGGATGTTTGGGAG	hsa-miR-211	uccgcuuccuacuguuucccuu	..((((((((((.....(((((&)))))...))))))))))..............	-26.20
833	gi|8400737:1433-2629Homo sapiens tumor protein p53 (Li-Fraumeni syndrome) (TP53), mRNA	CGTGATCTTGGCTTACTGCAGCCTTTGCCTCC	hsa-let-7d	ugauacguuggaugauggaga	.((.((((((((.(((((((.&.)))))))))))))))...))...........	-26.00
856	gi|8400737:1433-2629Homo sapiens tumor protein p53 (Li-Fraumeni syndrome) (TP53), mRNA	TTTGCCTCCCCGGCTCGAGCAGTCCTGCCTCA	hsa-let-7i	ugucguguuugaugauggagu	.((((.(((((..((((((((&))))))))....))))).))))..........	-25.00
225	gi|8400737:1433-2629Homo sapiens tumor protein p53 (Li-Fraumeni syndrome) (TP53), mRNA	TAAGGTTTTTACTGTGAGGGATGTTTGGGAGA	hsa-miR-150	gugaccauguucccaacccucu	(((((....(((((((((((((&))))))))....))))).))))).........	-25.00
833	gi|8400737:1433-2629Homo sapiens tumor protein p53 (Li-Fraumeni syndrome) (TP53), mRNA	CGTGATCTTGGCTTACTGCAGCCTTTGCCTCC	hsa-let-7b	uugguguguuggaugauggagu	..(((((((((((.(((((((.&.)))))))))))))).))))............	-24.10
618	gi|8400737:1433-2629Homo sapiens tumor protein p53 (Li-Fraumeni syndrome) (TP53), mRNA	AACCCTGTCTGACAACCTCTTGGTCGACCTTA	hsa-let-7e	ugauauguuggaggauggagu	.(((.((((((((((((((((&)))))).....)))))))))))))........	-24.00
767	gi|8400737:1433-2629Homo sapiens tumor protein p53 (Li-Fraumeni syndrome) (TP53), mRNA	TTTTTTTTTTTTTTCTTTTTCTTTGAGACTGG	hsa-miR-452*	gaagaaacgucuacucugacu	(((((((.....(((((((((&))))))))).....)))))))...........	-22.00
1071	gi|8400737:1433-2629Homo sapiens tumor protein p53 (Li-Fraumeni syndrome) (TP53), mRNA	GAAGGGTCAACATCTTTTACATTCTGCAAGCA	hsa-miR-452	cagagucaaaggagacguuugu	.((((......(((((((((((&))))))))))).....))))............	-20.80
405	gi|8400737:1433-2629Homo sapiens tumor protein p53 (Li-Fraumeni syndrome) (TP53), mRNA	ATTTGCACCTACCTCACAGAGTGCATTGTGAG	hsa-miR-27b	cgucuugaaucggugacacuu	.((((((.....(((((((((&))))))))).))))))................	-20.00
701	gi|8400737:1433-2629Homo sapiens tumor protein p53 (Li-Fraumeni syndrome) (TP53), mRNA	TTGTATATGATGATCTGGATCCACCAAGACTT	hsa-miR-520d	uugggugguuucucuucgugaaa	(((((((((((.......((((.&))))))))))))))).................	-19.41
828	gi|8400737:1433-2629Homo sapiens tumor protein p53 (Li-Fraumeni syndrome) (TP53), mRNA	AGTGGCGTGATCTTGGCTTACTGCAGCCTTTG	hsa-miR-106b	uagacgugacagucgugaaau	..((.(((((.((((.(((((&))))))))))))))))................	-19.40
648	Humanepidermal growth factor receptor (ERBB3) mRNA, complete cds.	tggtggctcatgcctgtaatctcagcactttg	hsa-miR-17-5p	ugauggacgugacauucgugaaac	..((((((((.....(((((((((&))))))))).....))))))))..........	-26.80
648	Humanepidermal growth factor receptor (ERBB3) mRNA, complete cds.	tggtggctcatgcctgtaatctcagcactttg	hsa-miR-20b	gauggacgugauacucgugaaac	.((((((((.....(((((((((&))))))))).....))))))))..........	-26.80
648	Humanepidermal growth factor receptor (ERBB3) mRNA, complete cds.	tggtggctcatgcctgtaatctcagcactttg	hsa-miR-20a	gauggacgugauauucgugaaau	.((((((((.....(((((((((&))))))))).....))))))))..........	-25.50
648	Humanepidermal growth factor receptor (ERBB3) mRNA, complete cds.	tggtggctcatgcctgtaatctcagcactttg	hsa-miR-106a	cgauggacgugacauucgugaaaa	..((((((((.....((((((((.&.)))))))).....))))))))..........	-25.10
9	Humanepidermal growth factor receptor (ERBB3) mRNA, complete cds.	tcctgctccctgtggcactcagggagcattta	hsa-miR-302d	ugugaguuuguaccuucgugaau	.((((((.....(((((((((((&)))))))))))))))))...............	-25.00
254	Humanepidermal growth factor receptor (ERBB3) mRNA, complete cds.	agtcccattcctcagcttcttcacaggcactc	hsa-miR-515-3p	ugcgagguuuucuuccgugag	..(((((......((((((((&)))))))).....)))))..............	-22.60
441	utr|CC073104|3HSA0199163'UTR in H.sapiens mRNA for tre oncogene (clone 213)	gccccggctcccaacggacctggatatagggg	hsa-miR-378	uguguccuggaccucaguccuc	..((.(((((((((..((((((&))))))..))))))))))).............	-30.60
2811	utr|CC073104|3HSA0199163'UTR in H.sapiens mRNA for tre oncogene (clone 213)	ccgagggcatatgcgggggggcagccaaccag	hsa-miR-328	ugccuucccgucucucccgguc	.(((((((((((......((((&))))....))))))))))).............	-30.50
2665	utr|CC073104|3HSA0199163'UTR in H.sapiens mRNA for tre oncogene (clone 213)	agcccacggactttggggaggagcaaagggag	hsa-miR-211	uccgcuuccuacuguuucccuu	.((.((((((...(((((((((&))))))))).))))))))..............	-27.60
276	utr|CC073104|3HSA0199163'UTR in H.sapiens mRNA for tre oncogene (clone 213)	catttgctcagcttccccgccatgggcatctc	hsa-miR-453	gcuugaguggugccuguuggag	..(((((((((((((((.((((&)))))))))))))))....)))).........	-26.80
2664	utr|CC073104|3HSA0199163'UTR in H.sapiens mRNA for tre oncogene (clone 213)	cagcccacggactttggggaggagcaaaggga	hsa-miR-211	uccgcuuccuacuguuucccuu	.((.((((((...((((((((.&)))))))).))))))))...............	-26.40
738	utr|CC073104|3HSA0199163'UTR in H.sapiens mRNA for tre oncogene (clone 213)	acagccactgacacagtattttatctcaggga	hsa-miR-125a	guguccaauuucccagagucccu	(((((.........(((((((((&))))))))).......))))).(((...))).	-25.89
738	utr|CC073104|3HSA0199163'UTR in H.sapiens mRNA for tre oncogene (clone 213)	acagccactgacacagtattttatctcaggga	hsa-miR-125b	aguguucaaucccagagucccu	.(((((.......(((((((((&))))))))).......))))).(((...))).	-25.44
2500	utr|CC073104|3HSA0199163'UTR in H.sapiens mRNA for tre oncogene (clone 213)	aagaaagtggatgcgcagagttcggctggaaa	hsa-miR-30a-3p	cgacguuuguaggcugacuuuc	((.(((((.((((((((((((.&.)))))))))))))))))))............	-25.30
3177	utr|CC073104|3HSA0199163'UTR in H.sapiens mRNA for tre oncogene (clone 213)	tgagcagcaggggatagactacgcacaatttc	hsa-miR-382	gcuuagguggugcuuguugaag	.((((..((((((.((((((((&)))))))).))))))..))))...........	-24.60
3173	utr|CC073104|3HSA0199163'UTR in H.sapiens mRNA for tre oncogene (clone 213)	tctatgagcagcaggggatagactacgcacaa	hsa-miR-147	cgucuucguaaaggugugug	(((((((.....((((((((&..)))))))).....)))))))..........	-24.50
141	utr|CC073104|3HSA0199163'UTR in H.sapiens mRNA for tre oncogene (clone 213)	ggactccagagatgcagccaaacgcgagcaag	hsa-miR-375	agugcgcucggcuugcuuguuu	..((((.((((..(((((((((&)))))))))....))))))))...........	-22.70
5292	utr|CC073104|3HSA0199163'UTR in H.sapiens mRNA for tre oncogene (clone 213)	ttaaatactgtggttgcctctatgtgctgttt	hsa-miR-16	gcgguuauaaaugcacgacgau	((((......(((((((((((.&.)))))))))))..))))..............	-22.40
5291	utr|CC073104|3HSA0199163'UTR in H.sapiens mRNA for tre oncogene (clone 213)	attaaatactgtggttgcctctatgtgctgtt	hsa-miR-16	gcgguuauaaaugcacgacgau	((((......(((((((((((.&)))))))))))..))))...............	-22.20
2273	utr|CC073104|3HSA0199163'UTR in H.sapiens mRNA for tre oncogene (clone 213)	agaagctggatctctggaggcttccacccttc	hsa-miR-525*	cgagauuucccuucgcggaag	.(((((((((......(((((&))))).......)))))))))...........	-22.02
2260	utr|CC073104|3HSA0199163'UTR in H.sapiens mRNA for tre oncogene (clone 213)	tgcttagcaacaaagaagctggatctctggag	hsa-miR-526a	ucuuucacgaagggagaucuc	((((...(((..(((((((((&)))))))))...))))))).............	-21.70
4385	utr|CC073104|3HSA0199163'UTR in H.sapiens mRNA for tre oncogene (clone 213)	gaagtcaactttagttttgctttgtttgcatg	hsa-miR-19a	agucaaaacguaucuaaacgugu	((((((((((....((((((((.&.))))))))...))))))))))..........	-21.60
127	utr|CC073104|3HSA0199163'UTR in H.sapiens mRNA for tre oncogene (clone 213)	cacagagaccccaaggactccagagatgcagc	hsa-miR-191*	ccccugcuuuagguucgcgucg	..((((....(((((.((((((&))))))...)))))))))..............	-21.50
4691	utr|CC073104|3HSA0199163'UTR in H.sapiens mRNA for tre oncogene (clone 213)	aggtagtaattaccaatgtaactaagcatttg	hsa-miR-17-5p	ugauggacgugacauucgugaaac	((((((((((...(((((((((..&.)))))))))..))))..))))))........	-20.90
2092	utr|CC073104|3HSA0199163'UTR in H.sapiens mRNA for tre oncogene (clone 213)	cgctatcaaacatcccaggaaagggttgtaga	hsa-miR-520d*	gucuuucccgaagggaaacaucu	.(((((((((.......((((((&))))))))))))))).................	-20.11
4636	utr|CC073104|3HSA0199163'UTR in H.sapiens mRNA for tre oncogene (clone 213)	ttagaccctgcaagttgattctcattgccaga	hsa-miR-182	acacucaagaugguaacgguuu	..(((.((((..((((((((((&)))))))))))))))))...............	-19.70
1632	utr|CC073104|3HSA0199163'UTR in H.sapiens mRNA for tre oncogene (clone 213)	gaacttcacaaatggaatggttaatggtcaca	hsa-miR-134	gggagaccaguuggucagugu	.((((((((((((.(((((((&)))))))))))))))..........))))...	-19.30
3629	utr|CC073104|3HSA0199163'UTR in H.sapiens mRNA for tre oncogene (clone 213)	aatcataacaaatattaaagatttccttggag	hsa-miR-520a*	ucuuucaugaagggagaccuc	..((((.((((((..((((((&))))))))))))))))................	-19.30
734	utr|CC073104|3HSA0199163'UTR in H.sapiens mRNA for tre oncogene (clone 213)	acacacagccactgacacagtattttatctca	hsa-let-7f	uugauauguuagaugauggagu	.((((.(((((...((((((((&))))))))...)))))..))))..........	-19.20
4691	utr|CC073104|3HSA0199163'UTR in H.sapiens mRNA for tre oncogene (clone 213)	aggtagtaattaccaatgtaactaagcatttg	hsa-miR-302a	agugguuuuguaccuucgugaau	(((((((.......(((((((((&))))))))).......))))))).........	-19.14
84	utr|CC153023|3HSA0424413'UTR in Homo sapiens OK/SW-cl.11 mRNA for RAS oncogene family member RAP1B, complete cds.	ctaccaacatcttaaatggactttcctgtggt	hsa-miR-513	uauuuacuguggagggacacuu	.(((((((.((((((((((((.&.)))))))))))))))))))............	-26.80
84	utr|CC153023|3HSA0424413'UTR in Homo sapiens OK/SW-cl.11 mRNA for RAS oncogene family member RAP1B, complete cds.	ctaccaacatcttaaatggactttcctgtggt	hsa-miR-513	uauuuacuguggagggacacuu	.(((((((.((((((((((((.&.)))))))))))))))))))............	-26.80
401	utr|CC153023|3HSA0424413'UTR in Homo sapiens OK/SW-cl.11 mRNA for RAS oncogene family member RAP1B, complete cds.	gtccaaagagctcctatatagactactccaga	hsa-miR-432	gguggguuacuggaugagguucu	.(.((((.....(((((((((..&.)))))))))......)))).)..........	-23.00
401	utr|CC153023|3HSA0424413'UTR in Homo sapiens OK/SW-cl.11 mRNA for RAS oncogene family member RAP1B, complete cds.	gtccaaagagctcctatatagactactccaga	hsa-miR-432	gguggguuacuggaugagguucu	.(.((((.....(((((((((..&.)))))))))......)))).)..........	-23.00
1238	utr|CC153023|3HSA0424413'UTR in Homo sapiens OK/SW-cl.11 mRNA for RAS oncogene family member RAP1B, complete cds.	aaatttggattgccatgcaagggcttgcctta	hsa-let-7c	uugguauguuggaugauggagu	..((((((((....((((((((&))))))))....))))))))............	-22.00
1238	utr|CC153023|3HSA0424413'UTR in Homo sapiens OK/SW-cl.11 mRNA for RAS oncogene family member RAP1B, complete cds.	aaatttggattgccatgcaagggcttgcctta	hsa-let-7c	uugguauguuggaugauggagu	..((((((((....((((((((&))))))))....))))))))............	-22.00
488	utr|CC153023|3HSA0424413'UTR in Homo sapiens OK/SW-cl.11 mRNA for RAS oncogene family member RAP1B, complete cds.	ggtcattattattgtacaaaataagcgctttg	hsa-miR-106b	uagacgugacagucgugaaau	..((((((....(((((((((&)))))))))......))))))...........	-19.60
488	utr|CC153023|3HSA0424413'UTR in Homo sapiens OK/SW-cl.11 mRNA for RAS oncogene family member RAP1B, complete cds.	ggtcattattattgtacaaaataagcgctttg	hsa-miR-106b	uagacgugacagucgugaaau	..((((((....(((((((((&)))))))))......))))))...........	-19.60
48	utr|CC158492|3HSA0479103'UTR in Homo sapiens related RAS viral (r-ras) oncogene homolog, mRNA (cDNA clone MGC:22906 IMAGE:4073829), complete cds.	ttcgcaccttgctgtgtgacctgaggccctca	hsa-let-7a	uugauauguuggaugauggagu	..((((..((((((...(((((&)))))....))))))..))))...........	-25.60
18	utr|CC158492|3HSA0479103'UTR in Homo sapiens related RAS viral (r-ras) oncogene homolog, mRNA (cDNA clone MGC:22906 IMAGE:4073829), complete cds.	aaccaccacaagctctcgggactagctgcctt	hsa-let-7b	uugguguguuggaugauggagu	.(((((((((.((((((((((.&))))))))..........)).)))).))))).	-24.30
18	utr|CC158492|3HSA0479103'UTR in Homo sapiens related RAS viral (r-ras) oncogene homolog, mRNA (cDNA clone MGC:22906 IMAGE:4073829), complete cds.	aaccaccacaagctctcgggactagctgcctt	hsa-let-7i	ugucguguuugaugauggagu	.((.((((((((((((((((.&))))))))..........)))))))).))...	-21.50
32	utr|CC222722|3HSA0605903'UTR in Homo sapiens c-maf proto-oncogene (MAF) mRNA, complete cds.	taaatgctccgtgggggtcccgctcctgagtg	hsa-miR-510	acacuaacggugagaggacucau	.((((..(((.(.((((((((((&)))))))))).).)))..))))..........	-31.20
67	utr|CC303690|3HSA0773293'UTR in Homo sapiens v-raf murine sarcoma 3611 viral oncogene homolog 1, mRNA (cDNA clone MGC:2356 IMAGE:3347509), complete cds.	tcaatgttcgtctctgccctgatgctgcctca	hsa-let-7g	ugacauguuugaugauggagu	.(((.......((((((((((&))))))))))......))).............	-20.42
225	utr|CC313116|3HSA0825983'UTR in Homo sapiens RAN, member RAS oncogene family, mRNA (cDNA clone MGC:10588 IMAGE:3830061), complete cds.	attccttgagtttcatatataagactgctgca	hsa-miR-199a*	uugguuacacgucugaugacau	..(((......(((((((((..&..)))))))))......)))............	-20.20
50	utr|CC317394|3HSA0868143'UTR in Homo sapiens FYN oncogene related to SRC, FGR, YES, transcript variant 3, mRNA (cDNA clone MGC:45350 IMAGE:5219761), complete cds.	cccattagctttcaattccgtagccagctgct	hsa-miR-103	aguaucgggacauguuacgacga	.(((((((.........((((((&)))))).)))))))..................	-20.60
32	utr|CC320054|3HSA0894743'UTR in Homo sapiens RAN, member RAS oncogene family, mRNA (cDNA clone MGC:60376 IMAGE:5504629), complete cds.	gttttataggcagctgtcctgtgatgtcagcg	hsa-miR-345	cgggaccugauccucagucgu	(((((((((.....(((((((&)))))))))).))))))...............	-23.30
16	utr|CC320054|3HSA0894743'UTR in Homo sapiens RAN, member RAS oncogene family, mRNA (cDNA clone MGC:60376 IMAGE:5504629), complete cds.	cagcgtcagaagtctagttttataggcagctg	hsa-miR-22	ugucaagaaguugaccgucgaa	.(((((((.((...(((((((.&.))))))))).)))))))..............	-20.10

## Sheet: Sheet2
CC264669 3'UTR in Homo sapiens jun D proto-oncogene, mRNA (cDNA clone MGC:59742 IMAGE:6455511), complete cds.
CC264669 3'UTR in Homo sapiens jun D proto-oncogene, mRNA (cDNA clone MGC:59742 IMAGE:6455511), complete cds.
CC264588 3'UTR in Homo sapiens v-yes-1 Yamaguchi sarcoma viral oncogene homolog 1, mRNA (cDNA clone MGC:57116 IMAGE:5260751), complete cds.
CC264588 3'UTR in Homo sapiens v-yes-1 Yamaguchi sarcoma viral oncogene homolog 1, mRNA (cDNA clone MGC:57116 IMAGE:5260751), complete cds.
CC264588 3'UTR in Homo sapiens v-yes-1 Yamaguchi sarcoma viral oncogene homolog 1, mRNA (cDNA clone MGC:57116 IMAGE:5260751), complete cds.
CC264588 3'UTR in Homo sapiens v-yes-1 Yamaguchi sarcoma viral oncogene homolog 1, mRNA (cDNA clone MGC:57116 IMAGE:5260751), complete cds.
CC264479 3'UTR in Homo sapiens v-maf musculoaponeurotic fibrosarcoma oncogene homolog B (avian), mRNA (cDNA clone MGC:43127 IMAGE:5261053), complete cds.
CC264479 3'UTR in Homo sapiens v-maf musculoaponeurotic fibrosarcoma oncogene homolog B (avian), mRNA (cDNA clone MGC:43127 IMAGE:5261053), complete cds.
CC264479 3'UTR in Homo sapiens v-maf musculoaponeurotic fibrosarcoma oncogene homolog B (avian), mRNA (cDNA clone MGC:43127 IMAGE:5261053), complete cds.
CC264466 3'UTR in Homo sapiens ets variant gene 7 (TEL2 oncogene ), mRNA (cDNA clone MGC:46082 IMAGE:5752352), complete cds.
CC264064 3'UTR in Homo sapiens RAN, member RAS oncogene family, mRNA (cDNA clone MGC:10588 IMAGE:3830061), complete cds.
CC264064 3'UTR in Homo sapiens RAN, member RAS oncogene family, mRNA (cDNA clone MGC:10588 IMAGE:3830061), complete cds.
CC263307 3'UTR in Homo sapiens mel transforming oncogene (derived from cell line NK14)- RAB8 homolog, mRNA (cDNA clone MGC:2196 IMAGE:3547214), complete cds.
CC263307 3'UTR in Homo sapiens mel transforming oncogene (derived from cell line NK14)- RAB8 homolog, mRNA (cDNA clone MGC:2196 IMAGE:3547214), complete cds.
CC263307 3'UTR in Homo sapiens mel transforming oncogene (derived from cell line NK14)- RAB8 homolog, mRNA (cDNA clone MGC:2196 IMAGE:3547214), complete cds.
CC263307 3'UTR in Homo sapiens mel transforming oncogene (derived from cell line NK14)- RAB8 homolog, mRNA (cDNA clone MGC:2196 IMAGE:3547214), complete cds.
CC263044 3'UTR in Homo sapiens v-akt murine thymoma viral oncogene homolog 1, mRNA (cDNA clone MGC:8686 IMAGE:2964603), complete cds.
CC263044 3'UTR in Homo sapiens v-akt murine thymoma viral oncogene homolog 1, mRNA (cDNA clone MGC:8686 IMAGE:2964603), complete cds.
CC226871 3'UTR in Homo sapiens v-crk sarcoma virus CT10 oncogene homolog (avian)-like, mRNA (cDNA clone MGC:49914 IMAGE:6046673), complete cds.
CC226871 3'UTR in Homo sapiens v-crk sarcoma virus CT10 oncogene homolog (avian)-like, mRNA (cDNA clone MGC:49914 IMAGE:6046673), complete cds.
CC226871 3'UTR in Homo sapiens v-crk sarcoma virus CT10 oncogene homolog (avian)-like, mRNA (cDNA clone MGC:49914 IMAGE:6046673), complete cds.
CC226871 3'UTR in Homo sapiens v-crk sarcoma virus CT10 oncogene homolog (avian)-like, mRNA (cDNA clone MGC:49914 IMAGE:6046673), complete cds.
CC226871 3'UTR in Homo sapiens v-crk sarcoma virus CT10 oncogene homolog (avian)-like, mRNA (cDNA clone MGC:49914 IMAGE:6046673), complete cds.
CC226871 3'UTR in Homo sapiens v-crk sarcoma virus CT10 oncogene homolog (avian)-like, mRNA (cDNA clone MGC:49914 IMAGE:6046673), complete cds.
CC226871 3'UTR in Homo sapiens v-crk sarcoma virus CT10 oncogene homolog (avian)-like, mRNA (cDNA clone MGC:49914 IMAGE:6046673), complete cds.
CC226871 3'UTR in Homo sapiens v-crk sarcoma virus CT10 oncogene homolog (avian)-like, mRNA (cDNA clone MGC:49914 IMAGE:6046673), complete cds.
CC226871 3'UTR in Homo sapiens v-crk sarcoma virus CT10 oncogene homolog (avian)-like, mRNA (cDNA clone MGC:49914 IMAGE:6046673), complete cds.
CC226871 3'UTR in Homo sapiens v-crk sarcoma virus CT10 oncogene homolog (avian)-like, mRNA (cDNA clone MGC:49914 IMAGE:6046673), complete cds.
CC226871 3'UTR in Homo sapiens v-crk sarcoma virus CT10 oncogene homolog (avian)-like, mRNA (cDNA clone MGC:49914 IMAGE:6046673), complete cds.
CC226871 3'UTR in Homo sapiens v-crk sarcoma virus CT10 oncogene homolog (avian)-like, mRNA (cDNA clone MGC:49914 IMAGE:6046673), complete cds.
CC226852 3'UTR in Homo sapiens, ets variant gene 6 (TEL oncogene), clone MGC:50884 IMAGE:6014394, mRNA, complete cds.
CC226577 3'UTR in Homo sapiens, guanine nucleotide-releasing factor 2 (specific for crk proto-oncogene), clone MGC:49019 IMAGE:6051007, mRNA, complete cds.
CC226577 3'UTR in Homo sapiens, guanine nucleotide-releasing factor 2 (specific for crk proto-oncogene), clone MGC:49019 IMAGE:6051007, mRNA, complete cds.
CC226577 3'UTR in Homo sapiens, guanine nucleotide-releasing factor 2 (specific for crk proto-oncogene), clone MGC:49019 IMAGE:6051007, mRNA, complete cds.
CC226577 3'UTR in Homo sapiens, guanine nucleotide-releasing factor 2 (specific for crk proto-oncogene), clone MGC:49019 IMAGE:6051007, mRNA, complete cds.
CC226577 3'UTR in Homo sapiens, guanine nucleotide-releasing factor 2 (specific for crk proto-oncogene), clone MGC:49019 IMAGE:6051007, mRNA, complete cds.
CC225041 3'UTR in Homo sapiens v-rel reticuloendotheliosis viral oncogene homolog B, nuclear factor of kappa light polypeptide gene enhancer in B-cells 3 (avian), mRNA (cDNA clone MGC:39970 IMAGE:5215944), complete cds.
CC224673 3'UTR in Homo sapiens v-rel reticuloendotheliosis viral oncogene homolog A, nuclear factor of kappa light polypeptide gene enhancer in B-cells 3, p65 (avian), mRNA (cDNA clone MGC:2272 IMAGE:3139159), complete cds.
CC224673 3'UTR in Homo sapiens v-rel reticuloendotheliosis viral oncogene homolog A, nuclear factor of kappa light polypeptide gene enhancer in B-cells 3, p65 (avian), mRNA (cDNA clone MGC:2272 IMAGE:3139159), complete cds.
CC224673 3'UTR in Homo sapiens v-rel reticuloendotheliosis viral oncogene homolog A, nuclear factor of kappa light polypeptide gene enhancer in B-cells 3, p65 (avian), mRNA (cDNA clone MGC:2272 IMAGE:3139159), complete cds.
CC224673 3'UTR in Homo sapiens v-rel reticuloendotheliosis viral oncogene homolog A, nuclear factor of kappa light polypeptide gene enhancer in B-cells 3, p65 (avian), mRNA (cDNA clone MGC:2272 IMAGE:3139159), complete cds.
CC224073 3'UTR in Homo sapiens v-jun sarcoma virus 17 oncogene homolog (avian) (JUN) gene, complete cds.
CC224073 3'UTR in Homo sapiens v-jun sarcoma virus 17 oncogene homolog (avian) (JUN) gene, complete cds.
CC224073 3'UTR in Homo sapiens v-jun sarcoma virus 17 oncogene homolog (avian) (JUN) gene, complete cds.
CC224073 3'UTR in Homo sapiens v-jun sarcoma virus 17 oncogene homolog (avian) (JUN) gene, complete cds.
CC224073 3'UTR in Homo sapiens v-jun sarcoma virus 17 oncogene homolog (avian) (JUN) gene, complete cds.
CC222722 3'UTR in Homo sapiens c-maf proto-oncogene (MAF) mRNA, complete cds.
CC168193 3'UTR in Homo sapiens lung cancer oncogene 1 mRNA, complete cds.
CC168193 3'UTR in Homo sapiens lung cancer oncogene 1 mRNA, complete cds.
CC159364 3'UTR in Homo sapiens, v-raf-1 murine leukemia viral oncogene homolog 1, clone MGC:9026 IMAGE:3904404, mRNA, complete cds.
CC159364 3'UTR in Homo sapiens, v-raf-1 murine leukemia viral oncogene homolog 1, clone MGC:9026 IMAGE:3904404, mRNA, complete cds.
CC159364 3'UTR in Homo sapiens, v-raf-1 murine leukemia viral oncogene homolog 1, clone MGC:9026 IMAGE:3904404, mRNA, complete cds.
CC158968 3'UTR in Homo sapiens, Similar to v-ets avian erythroblastosis virus E26 oncogene homolog 1, clone MGC:29755 IMAGE:3946751, mRNA, complete cds.
CC158968 3'UTR in Homo sapiens, Similar to v-ets avian erythroblastosis virus E26 oncogene homolog 1, clone MGC:29755 IMAGE:3946751, mRNA, complete cds.
CC158968 3'UTR in Homo sapiens, Similar to v-ets avian erythroblastosis virus E26 oncogene homolog 1, clone MGC:29755 IMAGE:3946751, mRNA, complete cds.
CC158968 3'UTR in Homo sapiens, Similar to v-ets avian erythroblastosis virus E26 oncogene homolog 1, clone MGC:29755 IMAGE:3946751, mRNA, complete cds.
CC158492 3'UTR in Homo sapiens, related RAS viral (r-ras) oncogene homolog, clone MGC:22906 IMAGE:4073829, mRNA, complete cds.
CC158492 3'UTR in Homo sapiens, related RAS viral (r-ras) oncogene homolog, clone MGC:22906 IMAGE:4073829, mRNA, complete cds.
CC157720 3'UTR in Homo sapiens, RAB, member of RAS oncogene family-like 2B, clone MGC:10160 IMAGE:3906749, mRNA, complete cds.
CC157720 3'UTR in Homo sapiens, RAB, member of RAS oncogene family-like 2B, clone MGC:10160 IMAGE:3906749, mRNA, complete cds.
CC156177 3'UTR in Homo sapiens, Similar to lung carcinoma myc related oncogene 1, clone MGC:20172 IMAGE:4541675, mRNA, complete cds.
CC156177 3'UTR in Homo sapiens, Similar to lung carcinoma myc related oncogene 1, clone MGC:20172 IMAGE:4541675, mRNA, complete cds.
CC119095 3'UTR in Homo sapiens cervical cancer 1 protooncogene protein p40 mRNA, complete cds.
CC119095 3'UTR in Homo sapiens cervical cancer 1 protooncogene protein p40 mRNA, complete cds.
CC119095 3'UTR in Homo sapiens cervical cancer 1 protooncogene protein p40 mRNA, complete cds.
CC119095 3'UTR in Homo sapiens cervical cancer 1 protooncogene protein p40 mRNA, complete cds.
CC119095 3'UTR in Homo sapiens cervical cancer 1 protooncogene protein p40 mRNA, complete cds.
CC119095 3'UTR in Homo sapiens cervical cancer 1 protooncogene protein p40 mRNA, complete cds.
CC116888 3'UTR in Homo sapiens, v-myb avian myeloblastosis viral oncogene homolog-like 2, clone MGC:15600 IMAGE:3162656, mRNA, complete cds.
CC116824 3'UTR in Homo sapiens, v-raf murine sarcoma 3611 viral oncogene homolog 1, clone MGC:4512 IMAGE:2966604, mRNA, complete cds.
CC116824 3'UTR in Homo sapiens, v-raf murine sarcoma 3611 viral oncogene homolog 1, clone MGC:4512 IMAGE:2966604, mRNA, complete cds.
CC116824 3'UTR in Homo sapiens, v-raf murine sarcoma 3611 viral oncogene homolog 1, clone MGC:4512 IMAGE:2966604, mRNA, complete cds.
CC115726 3'UTR in Homo sapiens neuroblastoma RAS viral (v-ras) oncogene homolog, mRNA (cDNA clone MGC:12238 IMAGE:3826638), complete cds.
CC115726 3'UTR in Homo sapiens neuroblastoma RAS viral (v-ras) oncogene homolog, mRNA (cDNA clone MGC:12238 IMAGE:3826638), complete cds.
CC115726 3'UTR in Homo sapiens neuroblastoma RAS viral (v-ras) oncogene homolog, mRNA (cDNA clone MGC:12238 IMAGE:3826638), complete cds.
CC115726 3'UTR in Homo sapiens neuroblastoma RAS viral (v-ras) oncogene homolog, mRNA (cDNA clone MGC:12238 IMAGE:3826638), complete cds.
CC115330 3'UTR in Homo sapiens, v-fos FBJ murine osteosarcoma viral oncogene homolog, clone MGC:11074 IMAGE:3688670, mRNA, complete cds.
CC115110 3'UTR in Homo sapiens, jun B proto-oncogene, clone MGC:10557 IMAGE:3621911, mRNA, complete cds.
CC115110 3'UTR in Homo sapiens, jun B proto-oncogene, clone MGC:10557 IMAGE:3621911, mRNA, complete cds.
CC114301 3'UTR in Homo sapiens, v-myc avian myelocytomatosis viral related oncogene, neuroblastoma derived, clone MGC:3962 IMAGE:3627330, mRNA, complete cds.
CC114301 3'UTR in Homo sapiens, v-myc avian myelocytomatosis viral related oncogene, neuroblastoma derived, clone MGC:3962 IMAGE:3627330, mRNA, complete cds.
CC114301 3'UTR in Homo sapiens, v-myc avian myelocytomatosis viral related oncogene, neuroblastoma derived, clone MGC:3962 IMAGE:3627330, mRNA, complete cds.
CC114078 3'UTR in Homo sapiens, v-raf murine sarcoma 3611 viral oncogene homolog 1, clone MGC:2356 IMAGE:3347509, mRNA, complete cds.
CC114078 3'UTR in Homo sapiens, v-raf murine sarcoma 3611 viral oncogene homolog 1, clone MGC:2356 IMAGE:3347509, mRNA, complete cds.
CC113421 3'UTR in Homo sapiens, RAB5A, member RAS oncogene family, clone MGC:5048 IMAGE:3463669, mRNA, complete cds.
CC113421 3'UTR in Homo sapiens, RAB5A, member RAS oncogene family, clone MGC:5048 IMAGE:3463669, mRNA, complete cds.
CC113421 3'UTR in Homo sapiens, RAB5A, member RAS oncogene family, clone MGC:5048 IMAGE:3463669, mRNA, complete cds.
CC112506 3'UTR in Homo sapiens, thyroid hormone receptor, alpha (avian erythroblastic leukemia viral (v-erb-a) oncogene homolog), clone MGC:2353 IMAGE:3501886, mRNA, complete cds.
CC112506 3'UTR in Homo sapiens, thyroid hormone receptor, alpha (avian erythroblastic leukemia viral (v-erb-a) oncogene homolog), clone MGC:2353 IMAGE:3501886, mRNA, complete cds.
CC109226 3'UTR in Homo sapiens putative oncogene protein hlc14-06-p mRNA, complete cds.
CC095437 3'UTR in Homo sapiens Pim-2h, hUGT2, hUGT1, genes for pim-2 protooncogene homolog, UDP-galactose transporter 1, UDP-galactose transporter 2, complete cds.
CC073109 3'UTR in Homo sapiens proto-oncogene (FRAT1) mRNA, complete cds.
CC073109 3'UTR in Homo sapiens proto-oncogene (FRAT1) mRNA, complete cds.
CC073109 3'UTR in Homo sapiens proto-oncogene (FRAT1) mRNA, complete cds.
CC073109 3'UTR in Homo sapiens proto-oncogene (FRAT1) mRNA, complete cds.
CC073109 3'UTR in Homo sapiens proto-oncogene (FRAT1) mRNA, complete cds.
CC060197 3'UTR in Human K-ras oncogene protein mRNA, complete cds.
CC060197 3'UTR in Human K-ras oncogene protein mRNA, complete cds.
CC060197 3'UTR in Human K-ras oncogene protein mRNA, complete cds.
CC060197 3'UTR in Human K-ras oncogene protein mRNA, complete cds.
CC060197 3'UTR in Human K-ras oncogene protein mRNA, complete cds.
CC053728 3'UTR in Human c-jun proto oncogene (JUN), complete cds, clone hCJ-1.
CC053728 3'UTR in Human c-jun proto oncogene (JUN), complete cds, clone hCJ-1.
CC053728 3'UTR in Human c-jun proto oncogene (JUN), complete cds, clone hCJ-1.
CC053728 3'UTR in Human c-jun proto oncogene (JUN), complete cds, clone hCJ-1.
CC053728 3'UTR in Human c-jun proto oncogene (JUN), complete cds, clone hCJ-1.
CC046167 3'UTR in Human endogenous retrovirus type C oncovirus sequence.
CC046167 3'UTR in Human endogenous retrovirus type C oncovirus sequence.
CC046167 3'UTR in Human endogenous retrovirus type C oncovirus sequence.
CC046167 3'UTR in Human endogenous retrovirus type C oncovirus sequence.
CC046167 3'UTR in Human endogenous retrovirus type C oncovirus sequence.
CC046167 3'UTR in Human endogenous retrovirus type C oncovirus sequence.
CC046167 3'UTR in Human endogenous retrovirus type C oncovirus sequence.
CC046167 3'UTR in Human endogenous retrovirus type C oncovirus sequence.
CC046167 3'UTR in Human endogenous retrovirus type C oncovirus sequence.
CC011534 3'UTR in Homo sapiens proto-oncogene (Wnt-5a) mRNA, complete cds.
CC011534 3'UTR in Homo sapiens proto-oncogene (Wnt-5a) mRNA, complete cds.
CC011534 3'UTR in Homo sapiens proto-oncogene (Wnt-5a) mRNA, complete cds.
CC011534 3'UTR in Homo sapiens proto-oncogene (Wnt-5a) mRNA, complete cds.
CC011534 3'UTR in Homo sapiens proto-oncogene (Wnt-5a) mRNA, complete cds.
CC010435 3'UTR in Human proto-oncogene Wnt7a mRNA, complete cds.
CC010031 3'UTR in Human mRNA of trk oncogene
CC010031 3'UTR in Human mRNA of trk oncogene
CC010027 3'UTR in Human mRNA for trk-2h oncogene
CC010027 3'UTR in Human mRNA for trk-2h oncogene
CC009555 3'UTR in Human mRNA for spi-1 proto-oncogene
CC009512 3'UTR in Human sno oncogene mRNA for snoA protein, ski-related
CC009512 3'UTR in Human sno oncogene mRNA for snoA protein, ski-related
CC009468 3'UTR in Human ski oncogene mRNA
CC009468 3'UTR in Human ski oncogene mRNA
CC009468 3'UTR in Human ski oncogene mRNA
CC009468 3'UTR in Human ski oncogene mRNA
CC009468 3'UTR in Human ski oncogene mRNA
CC009127 3'UTR in H.sapiens rel proto-oncogene mRNA.
CC009127 3'UTR in H.sapiens rel proto-oncogene mRNA.
CC009127 3'UTR in H.sapiens rel proto-oncogene mRNA.
CC009127 3'UTR in H.sapiens rel proto-oncogene mRNA.
CC007369 3'UTR in Human MET proto-oncogene mRNA, complete cds.
CC007001 3'UTR in Human Kaposi's sarcoma oncogene fibroblast growth factor mRNA, complete cds.
CC007001 3'UTR in Human Kaposi's sarcoma oncogene fibroblast growth factor mRNA, complete cds.
CC006982 3'UTR in Human c-kit proto-oncogene mRNA
CC006982 3'UTR in Human c-kit proto-oncogene mRNA
CC006982 3'UTR in Human c-kit proto-oncogene mRNA
CC006982 3'UTR in Human c-kit proto-oncogene mRNA
CC006982 3'UTR in Human c-kit proto-oncogene mRNA
CC006982 3'UTR in Human c-kit proto-oncogene mRNA
CC006982 3'UTR in Human c-kit proto-oncogene mRNA
CC006982 3'UTR in Human c-kit proto-oncogene mRNA
CC005512 3'UTR in Human fgr proto-oncogene encoded p55-c-fgr protein, complete cds.
CC005497 3'UTR in Human FGF-5 oncogene encoding fibroblast growth factor-related proteins, complete cds and exon 1.
CC003876 3'UTR in Human prot-oncogene (BMI-1) mRNA, complete cds.
CC003876 3'UTR in Human prot-oncogene (BMI-1) mRNA, complete cds.
CC003806 3'UTR in Human B-cell leukemia/lymphoma 2 (bcl-2) proto-oncogene mRNA encoding bcl-2-beta protein, complete cds.
CC003805 3'UTR in Human B-cell leukemia/lymphoma 2 (bcl-2) proto-oncogene mRNA encoding bcl-2-alpha protein, complete cds.
CC003805 3'UTR in Human B-cell leukemia/lymphoma 2 (bcl-2) proto-oncogene mRNA encoding bcl-2-alpha protein, complete cds.
CC003805 3'UTR in Human B-cell leukemia/lymphoma 2 (bcl-2) proto-oncogene mRNA encoding bcl-2-alpha protein, complete cds.
CC003805 3'UTR in Human B-cell leukemia/lymphoma 2 (bcl-2) proto-oncogene mRNA encoding bcl-2-alpha protein, complete cds.
CC003805 3'UTR in Human B-cell leukemia/lymphoma 2 (bcl-2) proto-oncogene mRNA encoding bcl-2-alpha protein, complete cds.
CC003805 3'UTR in Human B-cell leukemia/lymphoma 2 (bcl-2) proto-oncogene mRNA encoding bcl-2-alpha protein, complete cds.
CC003805 3'UTR in Human B-cell leukemia/lymphoma 2 (bcl-2) proto-oncogene mRNA encoding bcl-2-alpha protein, complete cds.
CC003805 3'UTR in Human B-cell leukemia/lymphoma 2 (bcl-2) proto-oncogene mRNA encoding bcl-2-alpha protein, complete cds.
CC003805 3'UTR in Human B-cell leukemia/lymphoma 2 (bcl-2) proto-oncogene mRNA encoding bcl-2-alpha protein, complete cds.
C159944 3'UTR in Homo sapiens pim-1 oncogene, mRNA (cDNA clone MGC:31919 IMAGE:4591723), complete cds.
C159944 3'UTR in Homo sapiens pim-1 oncogene, mRNA (cDNA clone MGC:31919 IMAGE:4591723), complete cds.
C159944 3'UTR in Homo sapiens pim-1 oncogene, mRNA (cDNA clone MGC:31919 IMAGE:4591723), complete cds.
C159944 3'UTR in Homo sapiens pim-1 oncogene, mRNA (cDNA clone MGC:31919 IMAGE:4591723), complete cds.
C159944 3'UTR in Homo sapiens pim-1 oncogene, mRNA (cDNA clone MGC:31919 IMAGE:4591723), complete cds.

## Sheet: Sheet5
361	CC005323|3HSA004098 3'UTR in Human c-erb-B-2 mRNA	aagaacaaaagcgacccattcagagactgtcc	hsa-miR-132	gcugguaccgacaucugacaau	(((((........(((((((..&..))))))).......)))))...........	-23.26

## Sheet: Sheet4
C159944 pim-1 oncogene, mRNA (cDNA clone MGC:31919 IMAGE:4591723)	hsa-let-7c	hsa-miR-150	hsa-miR-16	hsa-miR-205	hsa-miR-7
C159944 3'UTR in Homo sapiens pim-1 oncogene, mRNA (cDNA clone MGC:31919 IMAGE:4591723), complete cds.
C159944 3'UTR in Homo sapiens pim-1 oncogene, mRNA (cDNA clone MGC:31919 IMAGE:4591723), complete cds.
C159944 3'UTR in Homo sapiens pim-1 oncogene, mRNA (cDNA clone MGC:31919 IMAGE:4591723), complete cds.
CC003805 B-cell leukemia/lymphoma 2 (bcl-2) proto-oncogene mRNA encodg bcl-2-alpha prote	hsa-miR-106a	hsa-miR-135b	hsa-miR-139	hsa-miR-16	hsa-miR-195	hsa-miR-214	hsa-miR-326	hsa-miR-339	hsa-miR-370
CC003805 3'UTR in Human B-cell leukemia/lymphoma 2 (bcl-2) proto-oncogene mRNA encoding bcl-2-alpha protein, complete cds.
CC003805 3'UTR in Human B-cell leukemia/lymphoma 2 (bcl-2) proto-oncogene mRNA encoding bcl-2-alpha protein, complete cds.
CC003805 3'UTR in Human B-cell leukemia/lymphoma 2 (bcl-2) proto-oncogene mRNA encoding bcl-2-alpha protein, complete cds.
CC003805 3'UTR in Human B-cell leukemia/lymphoma 2 (bcl-2) proto-oncogene mRNA encoding bcl-2-alpha protein, complete cds.
CC003805 3'UTR in Human B-cell leukemia/lymphoma 2 (bcl-2) proto-oncogene mRNA encoding bcl-2-alpha protein, complete cds.
CC003805 3'UTR in Human B-cell leukemia/lymphoma 2 (bcl-2) proto-oncogene mRNA encoding bcl-2-alpha protein, complete cds.
CC003805 3'UTR in Human B-cell leukemia/lymphoma 2 (bcl-2) proto-oncogene mRNA encoding bcl-2-alpha protein, complete cds.
CC003805 3'UTR in Human B-cell leukemia/lymphoma 2 (bcl-2) proto-oncogene mRNA encoding bcl-2-alpha protein, complete cds.
CC003806 B-cell leukemia/lymphoma 2 (bcl-2) proto-oncogene mRNA encodg bcl-2-beta prote	hsa-miR-149
CC003876 prot-oncogene (BMI-1) mRNA	hsa-miR-15a	hsa-miR-30e
CC003876 3'UTR in Human prot-oncogene (BMI-1) mRNA, complete cds.
CC004269 cellular oncogene c-fos (complete sequence)	hsa-miR-127
CC004387 c-myb mRNA	hsa-miR-30a-3p	hsa-let-7f	hsa-miR-98	hsa-miR-34a
CC004387|3HSA003162 3'UTR in Human c-myb mRNA, complete cds.
CC004387|3HSA003162 3'UTR in Human c-myb mRNA, complete cds.
CC004387|3HSA003162 3'UTR in Human c-myb mRNA, complete cds.
CC005323 c-erb-B-2 mRNA	hsa-miR-132
CC005497 FGF-5 oncogene encodg fibroblast growth factor-related protes, complete cds and exon 1.	hsa-miR-339
CC005512 fgr proto-oncogene encoded p55-c-fgr prote	hsa-miR-326
CC006982 c-kit proto-oncogene mRNA	hsa-let-7b	hsa-let-7c	hsa-miR-149	hsa-miR-210	hsa-miR-212	hsa-miR-331	hsa-miR-331	hsa-miR-370
CC006982 3'UTR in Human c-kit proto-oncogene mRNA
CC006982 3'UTR in Human c-kit proto-oncogene mRNA
CC006982 3'UTR in Human c-kit proto-oncogene mRNA
CC006982 3'UTR in Human c-kit proto-oncogene mRNA
CC006982 3'UTR in Human c-kit proto-oncogene mRNA
CC006982 3'UTR in Human c-kit proto-oncogene mRNA
CC006982 3'UTR in Human c-kit proto-oncogene mRNA
CC007001 Kaposi's sarcoma oncogene fibroblast growth factor mRNA	hsa-miR-328	hsa-miR-330
CC007001 3'UTR in Human Kaposi's sarcoma oncogene fibroblast growth factor mRNA, complete cds.
CC007369 MET proto-oncogene mRNA	hsa-miR-15a
CC007694 mRNA encodg the c-myc oncogene.	hsa-let-7c	hsa-let-7b
CC007694|3HSA006469 3'UTR in Human mRNA encoding the c-myc oncogene.
CC009127 H.sapiens rel proto-oncogene mRNA.	hsa-miR-17-5p	hsa-miR-20	hsa-miR-346	hsa-miR-93
CC009127 3'UTR in H.sapiens rel proto-oncogene mRNA.
CC009127 3'UTR in H.sapiens rel proto-oncogene mRNA.
CC009127 3'UTR in H.sapiens rel proto-oncogene mRNA.
CC009464 c-sis/platelet-derived growth factor 2 (SIS/PDGF2) mRNA	hsa-miR-99b	hsa-miR-10a	hsa-miR-302c*	hsa-miR-326	hsa-miR-108
CC009464|3HSA008239 3'UTR in Human c-sis/platelet-derived growth factor 2 (SIS/PDGF2) mRNA, complete cds.
CC009464|3HSA008239 3'UTR in Human c-sis/platelet-derived growth factor 2 (SIS/PDGF2) mRNA, complete cds.
CC009464|3HSA008239 3'UTR in Human c-sis/platelet-derived growth factor 2 (SIS/PDGF2) mRNA, complete cds.
CC009464|3HSA008239 3'UTR in Human c-sis/platelet-derived growth factor 2 (SIS/PDGF2) mRNA, complete cds.
CC009468 ski oncogene mRNA	hsa-miR-149	hsa-miR-193	hsa-miR-210	hsa-miR-214	hsa-miR-25
CC009468 3'UTR in Human ski oncogene mRNA
CC009468 3'UTR in Human ski oncogene mRNA
CC009468 3'UTR in Human ski oncogene mRNA
CC009468 3'UTR in Human ski oncogene mRNA
CC009512 sno oncogene mRNA for snoA prote, ski-related	hsa-miR-149	hsa-miR-221
CC009512 3'UTR in Human sno oncogene mRNA for snoA protein, ski-related
CC009555 mRNA for spi-1 proto-oncogene	hsa-miR-326
CC010027 mRNA for trk-2h oncogene	hsa-miR-326
CC010027 3'UTR in Human mRNA for trk-2h oncogene	hsa-miR-34a	hsa-miR-326
CC010031 mRNA of trk oncogene	hsa-miR-326
CC010435 proto-oncogene Wnt7a mRNA	hsa-miR-345
CC011534 proto-oncogene (Wnt-5a) mRNA	hsa-miR-122a	hsa-miR-184	hsa-miR-216	hsa-miR-28	hsa-miR-28
CC011534 3'UTR in Homo sapiens proto-oncogene (Wnt-5a) mRNA, complete cds.
CC011534 3'UTR in Homo sapiens proto-oncogene (Wnt-5a) mRNA, complete cds.
CC011534 3'UTR in Homo sapiens proto-oncogene (Wnt-5a) mRNA, complete cds.
CC011534 3'UTR in Homo sapiens proto-oncogene (Wnt-5a) mRNA, complete cds.
CC046167 endogenous retrovirus type C oncovirus sequence.	hsa-miR-125a	hsa-miR-127	hsa-miR-134	hsa-miR-147	hsa-miR-154	hsa-miR-188	hsa-miR-210	hsa-miR-211	hsa-miR-326
CC046167 3'UTR in Human endogenous retrovirus type C oncovirus sequence.
CC046167 3'UTR in Human endogenous retrovirus type C oncovirus sequence.
CC046167 3'UTR in Human endogenous retrovirus type C oncovirus sequence.
CC046167 3'UTR in Human endogenous retrovirus type C oncovirus sequence.
CC046167 3'UTR in Human endogenous retrovirus type C oncovirus sequence.
CC046167 3'UTR in Human endogenous retrovirus type C oncovirus sequence.
CC046167 3'UTR in Human endogenous retrovirus type C oncovirus sequence.
CC046167 3'UTR in Human endogenous retrovirus type C oncovirus sequence.
CC053728 c-jun proto oncogene (JUN), complete cds, clone hCJ-1.	hsa-miR-122a	hsa-miR-196a	hsa-miR-326	hsa-miR-326	hsa-miR-330
CC053728 3'UTR in Human c-jun proto oncogene (JUN), complete cds, clone hCJ-1.
CC053728 3'UTR in Human c-jun proto oncogene (JUN), complete cds, clone hCJ-1.
CC053728 3'UTR in Human c-jun proto oncogene (JUN), complete cds, clone hCJ-1.
CC053728 3'UTR in Human c-jun proto oncogene (JUN), complete cds, clone hCJ-1.
CC053743 L-myc prote gene	hsa-miR-331	hsa-miR-326
CC053743|3HSA014472 3'UTR in Human L-myc protein gene, complete cds.
CC060197 K-ras oncogene prote mRNA	hsa-miR-125a	hsa-miR-147	hsa-miR-147	hsa-miR-371	hsa-miR-92
CC060197 3'UTR in Human K-ras oncogene protein mRNA, complete cds.
CC060197 3'UTR in Human K-ras oncogene protein mRNA, complete cds.
CC060197 3'UTR in Human K-ras oncogene protein mRNA, complete cds.
CC060197 3'UTR in Human K-ras oncogene protein mRNA, complete cds.
CC073036 c-myc-P64 mRNA, itiatg from promoter P0, (HLmyc3.1) partial cds.	hsa-miR-184	hsa-miR-211	hsa-miR-211
CC073036|3HSA019848 3'UTR in Human c-myc-P64 mRNA, initiating from promoter P0, (HLmyc3.1) partial cds.
CC073036|3HSA019848 3'UTR in Human c-myc-P64 mRNA, initiating from promoter P0, (HLmyc3.1) partial cds.
CC073109 proto-oncogene (FRAT1) mRNA	hsa-let-7b	hsa-miR-100	hsa-miR-125b	hsa-miR-15b	hsa-miR-34a
CC073109 3'UTR in Homo sapiens proto-oncogene (FRAT1) mRNA, complete cds.
CC073109 3'UTR in Homo sapiens proto-oncogene (FRAT1) mRNA, complete cds.
CC073109 3'UTR in Homo sapiens proto-oncogene (FRAT1) mRNA, complete cds.
CC073109 3'UTR in Homo sapiens proto-oncogene (FRAT1) mRNA, complete cds.
CC095437 Pim-2h, hUGT2, hUGT1, genes for pim-2 protooncogene homolog, UDP-galactose transporter 1, UDP-galactose transporter 2	hsa-miR-331
CC109226 putative oncogene prote hlc14-06-p mRNA	hsa-miR-328
CC112506 thyroid hormone receptor, alpha (avian erythroblastic leukemia viral (v-erb-a) oncogene homolog)	hsa-let-7d	hsa-miR-302c*
CC112506 3'UTR in Homo sapiens, thyroid hormone receptor, alpha (avian erythroblastic leukemia viral (v-erb-a) oncogene homolog), clone MGC:2353 IMAGE:3501886, mRNA, complete cds.
CC113421 RAB5A, member RAS oncogene family, clone MGC:5048 IMAGE:3463669, mRNA	hsa-let-7e	hsa-miR-125b	hsa-miR-331
CC113421 3'UTR in Homo sapiens, RAB5A, member RAS oncogene family, clone MGC:5048 IMAGE:3463669, mRNA, complete cds.
CC113421 3'UTR in Homo sapiens, RAB5A, member RAS oncogene family, clone MGC:5048 IMAGE:3463669, mRNA, complete cds.
CC114078 v-raf mure sarcoma 3611 viral oncogene homolog 1, clone MGC:2356 IMAGE:3347509, mRNA	hsa-miR-23a	hsa-miR-328
CC114078 3'UTR in Homo sapiens, v-raf murine sarcoma 3611 viral oncogene homolog 1, clone MGC:2356 IMAGE:3347509, mRNA, complete cds.
CC114301 v-myc avian myelocytomatosis viral related oncogene, neuroblastoma derived, clone MGC:3962 IMAGE:3627330, mRNA	hsa-let-7c	hsa-miR-105	hsa-miR-152
CC114301 3'UTR in Homo sapiens, v-myc avian myelocytomatosis viral related oncogene, neuroblastoma derived, clone MGC:3962 IMAGE:3627330, mRNA, complete cds.
CC114301 3'UTR in Homo sapiens, v-myc avian myelocytomatosis viral related oncogene, neuroblastoma derived, clone MGC:3962 IMAGE:3627330, mRNA, complete cds.
CC115110 jun B proto-oncogene, clone MGC:10557 IMAGE:3621911, mRNA	hsa-miR-211	hsa-miR-326
CC115110 3'UTR in Homo sapiens, jun B proto-oncogene, clone MGC:10557 IMAGE:3621911, mRNA, complete cds.
CC115330 v-fos FBJ mure osteosarcoma viral oncogene homolog, clone MGC:11074 IMAGE:3688670, mRNA	hsa-miR-127
CC115726 neuroblastoma RAS viral (v-ras) oncogene homolog, mRNA (cDNA clone MGC:12238 IMAGE:3826638)	hsa-let-7i	hsa-miR-108	hsa-miR-130b	hsa-miR-373*
CC115726 3'UTR in Homo sapiens neuroblastoma RAS viral (v-ras) oncogene homolog, mRNA (cDNA clone MGC:12238 IMAGE:3826638), complete cds.
CC115726 3'UTR in Homo sapiens neuroblastoma RAS viral (v-ras) oncogene homolog, mRNA (cDNA clone MGC:12238 IMAGE:3826638), complete cds.
CC115726 3'UTR in Homo sapiens neuroblastoma RAS viral (v-ras) oncogene homolog, mRNA (cDNA clone MGC:12238 IMAGE:3826638), complete cds.
CC116824 v-raf mure sarcoma 3611 viral oncogene homolog 1, clone MGC:4512 IMAGE:2966604, mRNA	hsa-miR-103	hsa-miR-23a	hsa-miR-328
CC116824 3'UTR in Homo sapiens, v-raf murine sarcoma 3611 viral oncogene homolog 1, clone MGC:4512 IMAGE:2966604, mRNA, complete cds.
CC116824 3'UTR in Homo sapiens, v-raf murine sarcoma 3611 viral oncogene homolog 1, clone MGC:4512 IMAGE:2966604, mRNA, complete cds.
CC116888 v-myb avian myeloblastosis viral oncogene homolog-like 2, clone MGC:15600 IMAGE:3162656, mRNA	hsa-miR-205
CC119095 cervical cancer 1 protooncogene prote p40 mRNA	hsa-let-7a	hsa-let-7c	hsa-let-7f	hsa-miR-108	hsa-miR-188	hsa-miR-345
CC119095 3'UTR in Homo sapiens cervical cancer 1 protooncogene protein p40 mRNA, complete cds.
CC119095 3'UTR in Homo sapiens cervical cancer 1 protooncogene protein p40 mRNA, complete cds.
CC119095 3'UTR in Homo sapiens cervical cancer 1 protooncogene protein p40 mRNA, complete cds.
CC119095 3'UTR in Homo sapiens cervical cancer 1 protooncogene protein p40 mRNA, complete cds.
CC119095 3'UTR in Homo sapiens cervical cancer 1 protooncogene protein p40 mRNA, complete cds.
CC156177 Similar to lung carcoma myc related oncogene 1, clone MGC:20172 IMAGE:4541675, mRNA	hsa-miR-326	hsa-miR-331
CC156177 3'UTR in Homo sapiens, Similar to lung carcinoma myc related oncogene 1, clone MGC:20172 IMAGE:4541675, mRNA, complete cds.
CC157720 RAB, member of RAS oncogene family-like 2B, clone MGC:10160 IMAGE:3906749, mRNA	hsa-miR-193	hsa-miR-324-3p
CC157720 3'UTR in Homo sapiens, RAB, member of RAS oncogene family-like 2B, clone MGC:10160 IMAGE:3906749, mRNA, complete cds.
CC158492 related RAS viral (r-ras) oncogene homolog, clone MGC:22906 IMAGE:4073829, mRNA	hsa-let-7a	hsa-miR-124a
CC158492 3'UTR in Homo sapiens, related RAS viral (r-ras) oncogene homolog, clone MGC:22906 IMAGE:4073829, mRNA, complete cds.
CC158968 Similar to v-ets avian erythroblastosis virus E26 oncogene homolog 1, clone MGC:29755 IMAGE:3946751, mRNA	hsa-miR-149	hsa-miR-205	hsa-miR-324-5p	hsa-miR-34b
CC158968 3'UTR in Homo sapiens, Similar to v-ets avian erythroblastosis virus E26 oncogene homolog 1, clone MGC:29755 IMAGE:3946751, mRNA, complete cds.
CC158968 3'UTR in Homo sapiens, Similar to v-ets avian erythroblastosis virus E26 oncogene homolog 1, clone MGC:29755 IMAGE:3946751, mRNA, complete cds.
CC158968 3'UTR in Homo sapiens, Similar to v-ets avian erythroblastosis virus E26 oncogene homolog 1, clone MGC:29755 IMAGE:3946751, mRNA, complete cds.
CC159364 v-raf-1 mure leukemia viral oncogene homolog 1, clone MGC:9026 IMAGE:3904404, mRNA	hsa-miR-205	hsa-miR-346	hsa-miR-370
CC159364 3'UTR in Homo sapiens, v-raf-1 murine leukemia viral oncogene homolog 1, clone MGC:9026 IMAGE:3904404, mRNA, complete cds.
CC159364 3'UTR in Homo sapiens, v-raf-1 murine leukemia viral oncogene homolog 1, clone MGC:9026 IMAGE:3904404, mRNA, complete cds.
CC168193 lung cancer oncogene 1 mRNA	hsa-miR-199b	hsa-miR-346
CC168193 3'UTR in Homo sapiens lung cancer oncogene 1 mRNA, complete cds.
CC222722 c-maf proto-oncogene (MAF) mRNA	hsa-miR-140
CC224073 v-jun sarcoma virus 17 oncogene homolog (avian) (JUN) gene	hsa-miR-196a	hsa-miR-326	hsa-miR-326	hsa-miR-328	hsa-miR-330
CC224073 3'UTR in Homo sapiens v-jun sarcoma virus 17 oncogene homolog (avian) (JUN) gene, complete cds.
CC224073 3'UTR in Homo sapiens v-jun sarcoma virus 17 oncogene homolog (avian) (JUN) gene, complete cds.
CC224073 3'UTR in Homo sapiens v-jun sarcoma virus 17 oncogene homolog (avian) (JUN) gene, complete cds.
CC224073 3'UTR in Homo sapiens v-jun sarcoma virus 17 oncogene homolog (avian) (JUN) gene, complete cds.
CC224673 v-rel reticuloendotheliosis viral oncogene homolog A, nuclear factor of kappa light polypeptide gene enhancer B-cells 3, p65 (avian)	hsa-miR-152	hsa-miR-185	hsa-miR-320	hsa-miR-34b
CC224673 3'UTR in Homo sapiens v-rel reticuloendotheliosis viral oncogene homolog A, nuclear factor of kappa light polypeptide gene enhancer in B-cells 3, p65 (avian), mRNA (cDNA clone MGC:2272 IMAGE:3139159), complete cds.
CC224673 3'UTR in Homo sapiens v-rel reticuloendotheliosis viral oncogene homolog A, nuclear factor of kappa light polypeptide gene enhancer in B-cells 3, p65 (avian), mRNA (cDNA clone MGC:2272 IMAGE:3139159), complete cds.
CC224673 3'UTR in Homo sapiens v-rel reticuloendotheliosis viral oncogene homolog A, nuclear factor of kappa light polypeptide gene enhancer in B-cells 3, p65 (avian), mRNA (cDNA clone MGC:2272 IMAGE:3139159), complete cds.
CC225041 v-rel reticuloendotheliosis viral oncogene homolog B, nuclear factor of kappa light polypeptide gene enhancer B-cells 3 (avian)	hsa-miR-197
CC226577 guane nucleotide-releasg factor 2 (specific for crk proto-oncogene), clone MGC:49019 IMAGE:6051007, mRNA	hsa-miR-135b	hsa-miR-149	hsa-miR-15a	hsa-miR-326	hsa-miR-34a
CC226577 3'UTR in Homo sapiens, guanine nucleotide-releasing factor 2 (specific for crk proto-oncogene), clone MGC:49019 IMAGE:6051007, mRNA, complete cds.
CC226577 3'UTR in Homo sapiens, guanine nucleotide-releasing factor 2 (specific for crk proto-oncogene), clone MGC:49019 IMAGE:6051007, mRNA, complete cds.
CC226577 3'UTR in Homo sapiens, guanine nucleotide-releasing factor 2 (specific for crk proto-oncogene), clone MGC:49019 IMAGE:6051007, mRNA, complete cds.
CC226577 3'UTR in Homo sapiens, guanine nucleotide-releasing factor 2 (specific for crk proto-oncogene), clone MGC:49019 IMAGE:6051007, mRNA, complete cds.
CC226852 ets variant gene 6 (TEL oncogene), clone MGC:50884 IMAGE:6014394, mRNA	hsa-miR-24
CC226871 v-crk sarcoma virus CT10 oncogene homolog (avian)-like, mRNA (cDNA clone MGC:49914 IMAGE:6046673)	hsa-let-7i	hsa-miR-126*	hsa-miR-134	hsa-miR-142-3p	hsa-miR-15b	hsa-miR-195	hsa-miR-25	hsa-miR-34c	hsa-miR-367	hsa-miR-370	hsa-miR-92	hsa-miR-92
CC226871 3'UTR in Homo sapiens v-crk sarcoma virus CT10 oncogene homolog (avian)-like, mRNA (cDNA clone MGC:49914 IMAGE:6046673), complete cds.
CC226871 3'UTR in Homo sapiens v-crk sarcoma virus CT10 oncogene homolog (avian)-like, mRNA (cDNA clone MGC:49914 IMAGE:6046673), complete cds.
CC226871 3'UTR in Homo sapiens v-crk sarcoma virus CT10 oncogene homolog (avian)-like, mRNA (cDNA clone MGC:49914 IMAGE:6046673), complete cds.
CC226871 3'UTR in Homo sapiens v-crk sarcoma virus CT10 oncogene homolog (avian)-like, mRNA (cDNA clone MGC:49914 IMAGE:6046673), complete cds.
CC226871 3'UTR in Homo sapiens v-crk sarcoma virus CT10 oncogene homolog (avian)-like, mRNA (cDNA clone MGC:49914 IMAGE:6046673), complete cds.
CC226871 3'UTR in Homo sapiens v-crk sarcoma virus CT10 oncogene homolog (avian)-like, mRNA (cDNA clone MGC:49914 IMAGE:6046673), complete cds.
CC226871 3'UTR in Homo sapiens v-crk sarcoma virus CT10 oncogene homolog (avian)-like, mRNA (cDNA clone MGC:49914 IMAGE:6046673), complete cds.
CC226871 3'UTR in Homo sapiens v-crk sarcoma virus CT10 oncogene homolog (avian)-like, mRNA (cDNA clone MGC:49914 IMAGE:6046673), complete cds.
CC226871 3'UTR in Homo sapiens v-crk sarcoma virus CT10 oncogene homolog (avian)-like, mRNA (cDNA clone MGC:49914 IMAGE:6046673), complete cds.
CC226871 3'UTR in Homo sapiens v-crk sarcoma virus CT10 oncogene homolog (avian)-like, mRNA (cDNA clone MGC:49914 IMAGE:6046673), complete cds.
CC226871 3'UTR in Homo sapiens v-crk sarcoma virus CT10 oncogene homolog (avian)-like, mRNA (cDNA clone MGC:49914 IMAGE:6046673), complete cds.
CC263044 v-akt mure thymoma viral oncogene homolog 1, mRNA (cDNA clone MGC:8686 IMAGE:2964603)	hsa-miR-340	hsa-miR-371
CC263044 3'UTR in Homo sapiens v-akt murine thymoma viral oncogene homolog 1, mRNA (cDNA clone MGC:8686 IMAGE:2964603), complete cds.
CC263307 mel transformg oncogene (derived from cell le NK14)- RAB8 homolog, mRNA (cDNA clone MGC:2196 IMAGE:3547214)	hsa-let-7c	hsa-miR-140	hsa-miR-141	hsa-miR-187
CC263307 3'UTR in Homo sapiens mel transforming oncogene (derived from cell line NK14)- RAB8 homolog, mRNA (cDNA clone MGC:2196 IMAGE:3547214), complete cds.
CC263307 3'UTR in Homo sapiens mel transforming oncogene (derived from cell line NK14)- RAB8 homolog, mRNA (cDNA clone MGC:2196 IMAGE:3547214), complete cds.
CC263307 3'UTR in Homo sapiens mel transforming oncogene (derived from cell line NK14)- RAB8 homolog, mRNA (cDNA clone MGC:2196 IMAGE:3547214), complete cds.
CC264064 RAN, member RAS oncogene family, mRNA (cDNA clone MGC:10588 IMAGE:3830061)	hsa-miR-139	hsa-miR-345
CC264064 3'UTR in Homo sapiens RAN, member RAS oncogene family, mRNA (cDNA clone MGC:10588 IMAGE:3830061), complete cds.
CC264466 ets variant gene 7 (TEL2 oncogene ), mRNA (cDNA clone MGC:46082 IMAGE:5752352)	hsa-miR-25
CC264479 v-maf musculoaponeurotic fibrosarcoma oncogene homolog B (avian), mRNA (cDNA clone MGC:43127 IMAGE:5261053)	hsa-miR-320	hsa-miR-320	hsa-miR-346
CC264479 3'UTR in Homo sapiens v-maf musculoaponeurotic fibrosarcoma oncogene homolog B (avian), mRNA (cDNA clone MGC:43127 IMAGE:5261053), complete cds.
CC264479 3'UTR in Homo sapiens v-maf musculoaponeurotic fibrosarcoma oncogene homolog B (avian), mRNA (cDNA clone MGC:43127 IMAGE:5261053), complete cds.
CC264588 v-yes-1 Yamaguchi sarcoma viral oncogene homolog 1, mRNA (cDNA clone MGC:57116 IMAGE:5260751)	hsa-let-7b	hsa-miR-25	hsa-miR-367	hsa-miR-92
CC264588 3'UTR in Homo sapiens v-yes-1 Yamaguchi sarcoma viral oncogene homolog 1, mRNA (cDNA clone MGC:57116 IMAGE:5260751), complete cds.
CC264588 3'UTR in Homo sapiens v-yes-1 Yamaguchi sarcoma viral oncogene homolog 1, mRNA (cDNA clone MGC:57116 IMAGE:5260751), complete cds.
CC264588 3'UTR in Homo sapiens v-yes-1 Yamaguchi sarcoma viral oncogene homolog 1, mRNA (cDNA clone MGC:57116 IMAGE:5260751), complete cds.
CC264669 jun D proto-oncogene, mRNA (cDNA clone MGC:59742 IMAGE:6455511)	hsa-miR-326	hsa-miR-328
CC264669 3'UTR in Homo sapiens jun D proto-oncogene, mRNA (cDNA clone MGC:59742 IMAGE:6455511), complete cds.

## Sheet: Sheet6
UTR position	Accession numberGene name	miRNA name	Secondary structure	DG
			3'---miRNA---5' & 3'----target----5'
256	C159944 3'UTR in Homo sapiens pim-1 oncogene, mRNA (cDNA clone MGC:31919 IMAGE:4591723), complete cds.	hsa-miR-205	(((((((((..((((((((((.&))))))))))..........)))))))).)..	-27.7
2500	CC003805 3'UTR in Human B-cell leukemia/lymphoma 2 (bcl-2) proto-oncogene mRNA encoding bcl-2-alpha protein, complete cds.	hsa-miR-16	..(((((.....((((((((((&))))))))))..)))))...............	-23.3
1358	CC003876 3'UTR in Human prot-oncogene (BMI-1) mRNA, complete cds.	hsa-miR-30e	.((((((((((((((((((.&.)))))))))))......))))))).......	-23.2
259	CC004269|3HSA003044 3'UTR in Human cellular oncogene c-fos (complete sequence)	hsa-miR-127	((((((((.(...((((((((.&)))))))))))))))))...............	-27.8
361	CC005323|3HSA004098 3'UTR in Human c-erb-B-2 mRNA	hsa-miR-132	(((((........(((((((..&..))))))).......)))))...........	-23.26
1916	CC006982 3'UTR in Human c-kit proto-oncogene mRNA	hsa-miR-331	.((((((.....(((((((((&)))))))))...))))))..............	-28
114	CC007694|3HSA006469 3'UTR in Human mRNA encoding the c-myc oncogene.	hsa-let-7c	(((((((......(((((((((&)))))))))......)))))))..........	-24.5
114	CC007694|3HSA006469 3'UTR in Human mRNA encoding the c-myc oncogene.	hsa-let-7b	(((((((......(((((((((&)))))))))......)))))))..........	-24.5
988	CC009464|3HSA008239 3'UTR in Human c-sis/platelet-derived growth factor 2 (SIS/PDGF2) mRNA, complete cds.	hsa-miR-10a	((((((........(((((((..&..))))))).........))))))........	-23.53
6	CC113421 3'UTR in Homo sapiens, RAB5A, member RAS oncogene family, clone MGC:5048 IMAGE:3463669, mRNA, complete cds.	hsa-let-7e	.(((.(((..((((((((((.&))))))))))..)))..)))............	-24.1
48	CC158492 3'UTR in Homo sapiens, related RAS viral (r-ras) oncogene homolog, clone MGC:22906 IMAGE:4073829, mRNA, complete cds.	hsa-let-7a	..((((..((((((...(((((&)))))....))))))..))))...........	-25.6
1125	CC168193 3'UTR in Homo sapiens lung cancer oncogene 1 mRNA, complete cds.	hsa-miR-199b	.((((((((((((.....(((((&)))))))))))))))))...............	-24.7
3125	3HSA015779 'UTRin Human K-ras oncogene protein mRNA,complete cds.	hsa-let-7b	((((((((((.....(((((((&)))))))))))))..)))).............	-18.6
2355	3HSA015779 'UTRin Human K-ras oncogene protein mRNA,complete cds.	hsa-let-7i	..((((....((..(((((((&)))))))..))...))))..............	-18.8

## Sheet: Sheet3
CC264669 3'UTR in Homo sapiens jun D proto-oncogene, mRNA (cDNA clone MGC:59742 IMAGE:6455511), complete cds.
CC264669 3'UTR in Homo sapiens jun D proto-oncogene, mRNA (cDNA clone MGC:59742 IMAGE:6455511), complete cds.
CC264588 3'UTR in Homo sapiens v-yes-1 Yamaguchi sarcoma viral oncogene homolog 1, mRNA (cDNA clone MGC:57116 IMAGE:5260751), complete cds.
CC264479 3'UTR in Homo sapiens v-maf musculoaponeurotic fibrosarcoma oncogene homolog B (avian), mRNA (cDNA clone MGC:43127 IMAGE:5261053), complete cds.
CC264466 3'UTR in Homo sapiens ets variant gene 7 (TEL2 oncogene ), mRNA (cDNA clone MGC:46082 IMAGE:5752352), complete cds.
CC264064 3'UTR in Homo sapiens RAN, member RAS oncogene family, mRNA (cDNA clone MGC:10588 IMAGE:3830061), complete cds.
CC263307 3'UTR in Homo sapiens mel transforming oncogene (derived from cell line NK14)- RAB8 homolog, mRNA (cDNA clone MGC:2196 IMAGE:3547214), complete cds.
CC263044 3'UTR in Homo sapiens v-akt murine thymoma viral oncogene homolog 1, mRNA (cDNA clone MGC:8686 IMAGE:2964603), complete cds.
CC226871 3'UTR in Homo sapiens v-crk sarcoma virus CT10 oncogene homolog (avian)-like, mRNA (cDNA clone MGC:49914 IMAGE:6046673), complete cds.
CC226852 3'UTR in Homo sapiens, ets variant gene 6 (TEL oncogene), clone MGC:50884 IMAGE:6014394, mRNA, complete cds.
CC226577 3'UTR in Homo sapiens, guanine nucleotide-releasing factor 2 (specific for crk proto-oncogene), clone MGC:49019 IMAGE:6051007, mRNA, complete cds.
CC225041 3'UTR in Homo sapiens v-rel reticuloendotheliosis viral oncogene homolog B, nuclear factor of kappa light polypeptide gene enhancer in B-cells 3 (avian), mRNA (cDNA clone MGC:39970 IMAGE:5215944), complete cds.
CC224673 3'UTR in Homo sapiens v-rel reticuloendotheliosis viral oncogene homolog A, nuclear factor of kappa light polypeptide gene enhancer in B-cells 3, p65 (avian), mRNA (cDNA clone MGC:2272 IMAGE:3139159), complete cds.
CC224073 3'UTR in Homo sapiens v-jun sarcoma virus 17 oncogene homolog (avian) (JUN) gene, complete cds.
CC222722 3'UTR in Homo sapiens c-maf proto-oncogene (MAF) mRNA, complete cds.
CC168193 3'UTR in Homo sapiens lung cancer oncogene 1 mRNA, complete cds.
CC159364 3'UTR in Homo sapiens, v-raf-1 murine leukemia viral oncogene homolog 1, clone MGC:9026 IMAGE:3904404, mRNA, complete cds.
CC158968 3'UTR in Homo sapiens, Similar to v-ets avian erythroblastosis virus E26 oncogene homolog 1, clone MGC:29755 IMAGE:3946751, mRNA, complete cds.
CC158492 3'UTR in Homo sapiens, related RAS viral (r-ras) oncogene homolog, clone MGC:22906 IMAGE:4073829, mRNA, complete cds.
CC157720 3'UTR in Homo sapiens, RAB, member of RAS oncogene family-like 2B, clone MGC:10160 IMAGE:3906749, mRNA, complete cds.
CC156177 3'UTR in Homo sapiens, Similar to lung carcinoma myc related oncogene 1, clone MGC:20172 IMAGE:4541675, mRNA, complete cds.
CC119095 3'UTR in Homo sapiens cervical cancer 1 protooncogene protein p40 mRNA, complete cds.
CC116888 3'UTR in Homo sapiens, v-myb avian myeloblastosis viral oncogene homolog-like 2, clone MGC:15600 IMAGE:3162656, mRNA, complete cds.
CC116824 3'UTR in Homo sapiens, v-raf murine sarcoma 3611 viral oncogene homolog 1, clone MGC:4512 IMAGE:2966604, mRNA, complete cds.
CC115726 3'UTR in Homo sapiens neuroblastoma RAS viral (v-ras) oncogene homolog, mRNA (cDNA clone MGC:12238 IMAGE:3826638), complete cds.
CC115330 3'UTR in Homo sapiens, v-fos FBJ murine osteosarcoma viral oncogene homolog, clone MGC:11074 IMAGE:3688670, mRNA, complete cds.
CC115110 3'UTR in Homo sapiens, jun B proto-oncogene, clone MGC:10557 IMAGE:3621911, mRNA, complete cds.
CC114301 3'UTR in Homo sapiens, v-myc avian myelocytomatosis viral related oncogene, neuroblastoma derived, clone MGC:3962 IMAGE:3627330, mRNA, complete cds.
CC114078 3'UTR in Homo sapiens, v-raf murine sarcoma 3611 viral oncogene homolog 1, clone MGC:2356 IMAGE:3347509, mRNA, complete cds.
CC113421 3'UTR in Homo sapiens, RAB5A, member RAS oncogene family, clone MGC:5048 IMAGE:3463669, mRNA, complete cds.
CC112506 3'UTR in Homo sapiens, thyroid hormone receptor, alpha (avian erythroblastic leukemia viral (v-erb-a) oncogene homolog), clone MGC:2353 IMAGE:3501886, mRNA, complete cds.
CC109226 3'UTR in Homo sapiens putative oncogene protein hlc14-06-p mRNA, complete cds.
CC095437 3'UTR in Homo sapiens Pim-2h, hUGT2, hUGT1, genes for pim-2 protooncogene homolog, UDP-galactose transporter 1, UDP-galactose transporter 2, complete cds.
CC073109 3'UTR in Homo sapiens proto-oncogene (FRAT1) mRNA, complete cds.
CC060197 3'UTR in Human K-ras oncogene protein mRNA, complete cds.
CC053728 3'UTR in Human c-jun proto oncogene (JUN), complete cds, clone hCJ-1.
CC046167 3'UTR in Human endogenous retrovirus type C oncovirus sequence.
CC011534 3'UTR in Homo sapiens proto-oncogene (Wnt-5a) mRNA, complete cds.
CC010435 3'UTR in Human proto-oncogene Wnt7a mRNA, complete cds.
CC010031 3'UTR in Human mRNA of trk oncogene
CC010027 3'UTR in Human mRNA for trk-2h oncogene
CC009555 3'UTR in Human mRNA for spi-1 proto-oncogene
CC009512 3'UTR in Human sno oncogene mRNA for snoA protein, ski-related
CC009468 3'UTR in Human ski oncogene mRNA
CC009127 3'UTR in H.sapiens rel proto-oncogene mRNA.
CC007369 3'UTR in Human MET proto-oncogene mRNA, complete cds.
CC007001 3'UTR in Human Kaposi's sarcoma oncogene fibroblast growth factor mRNA, complete cds.
CC006982 3'UTR in Human c-kit proto-oncogene mRNA
CC005512 3'UTR in Human fgr proto-oncogene encoded p55-c-fgr protein, complete cds.
CC005497 3'UTR in Human FGF-5 oncogene encoding fibroblast growth factor-related proteins, complete cds and exon 1.
CC003876 3'UTR in Human prot-oncogene (BMI-1) mRNA, complete cds.
CC003806 3'UTR in Human B-cell leukemia/lymphoma 2 (bcl-2) proto-oncogene mRNA encoding bcl-2-beta protein, complete cds.
CC003805 3'UTR in Human B-cell leukemia/lymphoma 2 (bcl-2) proto-oncogene mRNA encoding bcl-2-alpha protein, complete cds.
C159944 3'UTR in Homo sapiens pim-1 oncogene, mRNA (cDNA clone MGC:31919 IMAGE:4591723), complete cds.
