# Supplementary material for: Prediction and preliminary validation of oncogene regulation by miRNAs
Source: BMC Mol Biol. 2007 Sep 18;8:79. doi: 10.1186/1471-2199-8-79 (PMC2096627; doi:10.1186/1471-2199-8-79)
Supplement: Additional file 4 — Sequences of oligos used to create sensor constructs carrying c-MYC b.s. for let-7c and BCL-2 b.s. for miR-16. Three types of cassettes (WT, MUT and PM) were constructed as described in the text. Positions of mutations in the MUT constructs are indicated in bold, underlined letters. Abbreviations 1 bs and 3 bs stand for single and triple binding site, respectively. Sense or antisense strand of the oligo is indicated by letters A and B. [file 1471-2199-8-79-S4.xls]

## Sheet: Sheet1
Wt_BCL_a	1 b.s	GTGACTGGAATATCCAATCCTGTGCTGCTATCCTGCC
Wt_BCL_b	1 b.s	GTAACTGGCAGGATAGCAGCACAGGATTGGATATTCCA
Mut3_BCL_a	1 b.s	GTGACTGGAATATCCAATCCTGTGCTGATATCCTGCC
Mut3_BCL_b	1 b.s	GTAACGGCAGGATATCAGCACAGGATTGGATATTCCA
PM_BCL_a	1 b.s	GTGACTGGAATATCGCCAATATTTACGTGCTGCTATCCTGCC
PM_BCL_b	1 b.s	GTAACGGCAGGATAGCAGCACGTAAATATTGGCGATATTCCA
Wt_BCL_3ple_a	3 b.s	GTGACTGGAATATCCAATCCTGTGCTGCTATGGAATATCCAATCCTGTGCTGCTATGGAATATCCAATCCTGTGCTGCTATCCTGCC
Wt_BCL_3ple_b	3 b.s	GTAACGGCAGGATAGCAGCACAGGATTGGATATTCCATAGCAGCACAGGATTGGATATTCCATAGCAGCACAGGATTGGATATTCCA
Mut3_BCL_3ple_a	3 b.s	GTGACTGGAATATCCAATCCTGTGCTGATATGGAATATCCAATCCTGTGCTGATATGGAATATCCAATCCTGTGCTGATATCCTGCC
Mut3_BCL_3ple_b	3 b.s	GTAACGGCAGGATATCAGCACAGGATTGGATATTCCATATCAGCACAGGATTGGATATTCCATATCAGCACAGGATTGGATATTCCA
PM_BCL_3ple_a	3 b.s	GTGACTGGAATATCGCCAATATTTACGTGCTGCTATGGAATATCGCCAATATTTACGTGCTGCTATGGAATATCGCCAATATTTACGTGCTGCTATCCTGCC
PM_BCL_3ple_b	3 b.s	GTAACGGCAGGATAGCAGCACGTAAATATTGGCGATATTCCATAGCAGCACGTAAATATTGGCGATATTCCATAGCAGCACGTAAATATTGGCGATATTCCA
Wt_cMyc_a	1 b.s	GTGACAAAGATTTAGCCATAATGTAAACTGCCTCAAATTGGAC
Wt_cMyc_b	1 b.s	GTAACGTCCAATTTGAGGCAGTTTACATTATGGCTAAATCTTT
Mut3_cMyc_a	1 b.s	GTGACAAAGATTTAGCCATAATGTAAACTGCCCCAAATTGGAC
Mut3_cMyc_b	1 b.s	GTAACGTCCAATTTGGGGCAGTTTACATTATGGCTAAATCTTT
Mut35_cMyc_a	1 b.s	GTGACAAAGATTTAGCCATAATGTAAACTGACCCAAATTGGAC
Mut35_cMyc_b	1 b.s	GTAACGTCCAATTTGGGTCAGTTTACATTATGGCTAAATCTTT
PM_cMyc_a	1 b.s	GTGACAAAGATTTAACCATACAACCTACTACCTCAAATTGGAC
PM_cMyc_b	1 b.s	GTAACGTCCAATTTGAGGTAGTAGGTTGTATGGTTAAATCTTT
